# Supplementary material for: Nonadherent culture method promotes MSC-mediated vascularization in myocardial infarction via miR-519d/VEGFA pathway
Source: Stem Cell Res Ther. 2020 Jul 2;11:266. doi: 10.1186/s13287-020-01780-x (PMC7330937; doi:10.1186/s13287-020-01780-x)
Supplement: Supplementary file 2 — Additional file 2 : Table S1. Differential expression of genes in AC-hMSCs and nonAC-hMSCs at 24 h. [file 13287_2020_1780_MOESM2_ESM.xlsx]

## Sheet: Table S1
Table S1 Differential expression of genes in AC-hMSCs and nonAC-hMSCs at 24h.
Probe name	Gene name	foldchange	p value	Regulation
CUST_141205_PI430048170	MTUS1	116.313	1.33211e-07	up
CUST_133672_PI430048170	C2CD4B	111.84	0.000145643	up
CUST_140909_PI430048170	PDK4	96.9893	5.63176e-05	up
CUST_136244_PI430048170	SERPINB3	59.7503	2.00309e-05	up
CUST_128596_PI430048170	SLC16A6	58.2201	0.000188778	up
CUST_141933_PI430048170	YPEL4	53.6189	3.5446e-05	up
CUST_141219_PI430048170	CCDC173	52.0859	1.85957e-05	up
CUST_53552_PI430048170	CAMK2N1	51.596	0.00274365	up
CUST_136298_PI430048170	PLXDC1	50.3704	0.00170681	up
CUST_134357_PI430048170	SSTR2	48.0902	0.000555557	up
CUST_79586_PI430048170	MTUS1	47.992	0.00710429	up
CUST_133972_PI430048170	C15orf53	45.7954	0.000168832	up
CUST_58782_PI430048170	SOX5	44.391	9.97683e-06	up
CUST_129384_PI430048170	CAMK2N1	43.6449	3.15996e-05	up
CUST_136243_PI430048170	SERPINB4	43.4331	0.000525298	up
CUST_130079_PI430048170	TGFB3	43.3334	3.36563e-05	up
CUST_142232_PI430048170	BCL2L11	40.9666	0.00929894	up
CUST_126869_PI430048170	ANGPT2	40.1216	0.000237184	up
CUST_133345_PI430048170	CNIH3	39.8431	2.56923e-05	up
CUST_130840_PI430048170	RGS16	39.2802	0.000545809	up
CUST_138870_PI430048170	GLDN	38.4839	0.000844764	up
CUST_130816_PI430048170	SYTL5	36.8556	0.000548581	up
CUST_143848_PI430048170	CXCR4	36.6349	0.000412617	up
CUST_139668_PI430048170	KANK4	36.4819	0.000266638	up
CUST_131176_PI430048170	CYP24A1	35.7467	0.00017694	up
CUST_75979_PI430048170	IL5	34.7497	0.000252551	up
CUST_61152_PI430048170	TGFB3	34.2604	0.000244143	up
CUST_140503_PI430048170	GJB2	33.7331	2.37009e-05	up
CUST_142849_PI430048170	BEGAIN	33.5192	6.25637e-07	up
CUST_132164_PI430048170	RASSF10	32.9342	0.00217862	up
CUST_143292_PI430048170	DCSTAMP	32.4854	8.74877e-05	up
CUST_109893_PI430048170	TGFB3	32.1457	0.00368531	up
CUST_143858_PI430048170	C1orf195	32.0831	0.00211162	up
CUST_129385_PI430048170	GRIN2A	32.0675	0.0117784	up
CUST_141849_PI430048170	RASD1	31.9692	0.000431553	up
CUST_126330_PI430048170	NKD1	31.3835	2.74047e-06	up
CUST_140554_PI430048170	CH25H	30.443	0.00176294	up
CUST_127578_PI430048170	MYBPH	30.4165	0.000508454	up
CUST_137012_PI430048170	ABCG1	30.4129	0.000525295	up
CUST_127268_PI430048170	DDIT4L	29.6541	0.00495146	up
CUST_135996_PI430048170	WDR86	29.3582	2.03996e-05	up
CUST_136311_PI430048170	MAFB	29.1731	0.000616827	up
CUST_140619_PI430048170	TNFSF10	29.0449	0.00126707	up
CUST_132679_PI430048170	RAG2	28.8264	0.00379673	up
CUST_141684_PI430048170	ELMOD1	28.6911	0.000749952	up
CUST_139468_PI430048170	TSGA10	28.6558	0.00182219	up
CUST_137962_PI430048170	PI15	28.4818	0.00231697	up
CUST_129341_PI430048170	CXCL13	28.1054	0.00145036	up
CUST_127914_PI430048170	TSPAN11	27.8343	0.000297067	up
CUST_144695_PI430048170	HEY2	27.7968	0.00280792	up
CUST_129754_PI430048170	ALDH8A1	25.3868	0.00651752	up
CUST_144660_PI430048170	CD69	24.6662	0.00892498	up
CUST_83551_PI430048170	TBC1D26	24.6118	0.000580868	up
CUST_107512_PI430048170	DCSTAMP	24.4462	5.61536e-06	up
CUST_144806_PI430048170	PTCHD1	23.8795	0.00101554	up
CUST_134942_PI430048170	ABCA1	23.6764	0.000557747	up
CUST_145494_PI430048170	TMEM26	23.4685	0.00267588	up
CUST_126760_PI430048170	COLEC12	23.0597	0.000724925	up
CUST_132920_PI430048170	GABRA1	22.1211	0.000629626	up
CUST_134340_PI430048170	ITGA2	21.5904	5.13189e-05	up
CUST_130271_PI430048170	NPFFR1	21.5432	0.000418208	up
CUST_142179_PI430048170	MEGF10	21.1609	0.00252804	up
CUST_127121_PI430048170	BMF	20.6473	0.00135699	up
CUST_145122_PI430048170	MMP7	20.3466	0.00143126	up
CUST_139911_PI430048170	BMP2	20.0364	0.000193438	up
CUST_132864_PI430048170	FAM124A	20.0075	0.000873784	up
CUST_128530_PI430048170	F2	19.9932	0.000345665	up
CUST_138608_PI430048170	CCR1	19.991	7.95976e-05	up
CUST_51638_PI430048170	C3orf80	19.7198	0.00312943	up
CUST_134164_PI430048170	FAM65C	19.6949	2.3287e-08	up
CUST_60077_PI430048170	RGCC	19.3241	0.000335366	up
CUST_80161_PI430048170	DCSTAMP	18.8189	0.00182151	up
CUST_131374_PI430048170	CITED1	18.6998	0.000106336	up
CUST_140245_PI430048170	MMP13	18.197	0.0018653	up
CUST_130183_PI430048170	EDNRA	17.1578	0.00104499	up
CUST_95269_PI430048170	MMP11	16.8734	0.00285751	up
CUST_133571_PI430048170	MMP11	16.8734	0.00556587	up
CUST_132404_PI430048170	CDX1	16.8678	0.000720361	up
CUST_132143_PI430048170	ENDOU	16.8665	0.000493712	up
CUST_141446_PI430048170	IGFBP1	16.6979	0.0045108	up
CUST_74911_PI430048170	EDNRA	16.6291	0.00076855	up
CUST_136567_PI430048170	XKRX	16.6108	0.000501039	up
CUST_135850_PI430048170	RGS2	16.4681	0.00692081	up
CUST_138948_PI430048170	SNX9	16.3123	0.000291564	up
CUST_134102_PI430048170	KIAA1211L	16.3099	1.57458e-05	up
CUST_132162_PI430048170	C10orf128	16.3085	0.00332299	up
CUST_129040_PI430048170	RGPD1	16.2214	0.00144781	up
CUST_143175_PI430048170	C3orf80	16.0516	0.0093904	up
CUST_142345_PI430048170	EXPH5	15.8169	0.00135646	up
CUST_141907_PI430048170	AZIN2	15.3959	0.00164195	up
CUST_142591_PI430048170	SNAP25	15.3362	0.00982072	up
CUST_141450_PI430048170	IGFBP5	15.2172	0.00115528	up
CUST_133869_PI430048170	ESAM	15.0837	0.00285943	up
CUST_2741_PI430048170	AOC3	15.0834	0.000666536	up
CUST_145666_PI430048170	LEF1	15.0727	0.00758703	up
CUST_133238_PI430048170	DACH2	14.9595	0.00600287	up
CUST_142330_PI430048170	PHACTR3	14.9186	0.00938663	up
CUST_124962_PI430048170	IGFBP1	14.8786	0.00190208	up
CUST_103323_PI430048170	BEND5	14.8113	0.0128008	up
CUST_128303_PI430048170	ADH1B	14.7215	0.014015	up
CUST_143289_PI430048170	PTGDR	14.6974	0.00286893	up
CUST_135710_PI430048170	C2CD4A	14.6416	0.0061597	up
CUST_130867_PI430048170	RGCC	14.633	0.00117551	up
CUST_143239_PI430048170	SLC6A16	14.5555	0.0125589	up
CUST_136156_PI430048170	TEX29	14.4522	0.00106631	up
CUST_94583_PI430048170	RGS2	14.21	6.72538e-05	up
CUST_72198_PI430048170	MMP11	14.12	0.0103466	up
CUST_129778_PI430048170	CCL7	14.0617	0.00516454	up
CUST_101425_PI430048170	LEF1	13.9606	8.43285e-05	up
CUST_135098_PI430048170	STON1-GTF2A1L	13.9093	0.000692164	up
CUST_141123_PI430048170	FAM20A	13.9074	3.47308e-05	up
CUST_136694_PI430048170	SESN3	13.8786	0.0044835	up
CUST_57102_PI430048170	CDKN1C	13.7561	0.00552498	up
CUST_131498_PI430048170	AOC2	13.5456	0.000460942	up
CUST_141106_PI430048170	DRAXIN	13.4516	0.000251701	up
CUST_144340_PI430048170	SULT1E1	13.3766	0.0137918	up
CUST_136686_PI430048170	NXPH2	13.3577	0.000900751	up
CUST_127948_PI430048170	DUSP4	13.214	9.34513e-05	up
CUST_129396_PI430048170	CLEC2B	13.2046	0.000159395	up
CUST_138191_PI430048170	VSNL1	13.1331	0.00497933	up
CUST_137300_PI430048170	RAPGEF4	13.0646	0.000330402	up
CUST_138015_PI430048170	ADAMTSL2	13.0374	0.0046901	up
CUST_133317_PI430048170	KCNF1	12.7984	0.000208121	up
CUST_102013_PI430048170	GDF9	12.6394	0.00382799	up
CUST_130841_PI430048170	RGS17	12.5703	0.000155551	up
CUST_133867_PI430048170	NOTUM	12.3196	0.00644397	up
CUST_138405_PI430048170	RNF128	12.3079	0.000848743	up
CUST_144230_PI430048170	DTX4	12.0231	0.00105063	up
CUST_58671_PI430048170	KLRK1	11.9548	0.000405053	up
CUST_135062_PI430048170	VASH2	11.9393	0.00572558	up
CUST_63430_PI430048170	GPRC5C	11.8647	0.00959476	up
CUST_135794_PI430048170	FAM189A1	11.8457	0.00562165	up
CUST_123979_PI430048170	SOX4	11.8127	0.00124999	up
CUST_127357_PI430048170	RPS6KA1	11.812	0.00350065	up
CUST_99443_PI430048170	LEF1	11.7762	0.00852786	up
CUST_135549_PI430048170	PRSS35	11.7585	0.000587899	up
CUST_129769_PI430048170	CCL8	11.7383	0.00270482	up
CUST_130146_PI430048170	OR51I1	11.6361	0.00709709	up
CUST_143842_PI430048170	LEP	11.4915	0.00366393	up
CUST_129927_PI430048170	SLC7A8	11.4904	0.0116715	up
CUST_128360_PI430048170	WFDC10B	11.4366	0.017342	up
CUST_114816_PI430048170	LEF1	11.3421	0.000104982	up
CUST_138516_PI430048170	FLRT1	11.3266	0.00247458	up
CUST_142550_PI430048170	GPRC5C	11.3159	0.00226973	up
CUST_138398_PI430048170	KIAA0040	11.2715	0.0060454	up
CUST_139561_PI430048170	CRISP2	11.1623	0.00845639	up
CUST_127534_PI430048170	ARHGEF3	11.152	0.00131253	up
CUST_136618_PI430048170	SALL4	11.0409	0.0133998	up
CUST_129361_PI430048170	TTYH1	10.8531	0.00110378	up
CUST_138246_PI430048170	ANKH	10.7879	0.00400866	up
CUST_143127_PI430048170	C12orf77	10.7864	6.62136e-06	up
CUST_130106_PI430048170	SRGAP3	10.7626	0.00871044	up
CUST_62807_PI430048170	CCL7	10.6141	0.000488639	up
CUST_73357_PI430048170	GRAMD1C	10.5941	1.02706e-07	up
CUST_138968_PI430048170	NOX5	10.5878	0.00243387	up
CUST_139531_PI430048170	FBXO32	10.5403	0.000710507	up
CUST_143104_PI430048170	RNF144A	10.52	0.00126069	up
CUST_135818_PI430048170	AOC3	10.4546	0.00124034	up
CUST_133994_PI430048170	FOXO1	10.3709	0.002978	up
CUST_139765_PI430048170	IBSP	10.2277	0.0114125	up
CUST_130395_PI430048170	PPARGC1A	10.092	0.000128722	up
CUST_134753_PI430048170	NIM1K	10.0919	0.00505816	up
CUST_139884_PI430048170	RAB44	10.0857	0.00182203	up
CUST_133611_PI430048170	KLRC1	10.0548	0.0028812	up
CUST_138820_PI430048170	NKD1	9.99658	0.00168479	up
CUST_119900_PI430048170	FOXO1	9.97096	0.00272992	up
CUST_138430_PI430048170	ENTPD3	9.91288	0.00162471	up
CUST_92495_PI430048170	FAXDC2	9.91042	0.00160044	up
CUST_135494_PI430048170	PPL	9.86998	0.00903141	up
CUST_131540_PI430048170	SLC26A9	9.78392	0.00729027	up
CUST_142943_PI430048170	SYT12	9.76959	6.77801e-05	up
CUST_135254_PI430048170	ATP6V0D2	9.76715	0.0127358	up
CUST_77304_PI430048170	VEGFA	9.75264	4.13371e-06	up
CUST_141936_PI430048170	YPEL1	9.70868	0.0069145	up
CUST_130235_PI430048170	ST6GAL2	9.67018	0.00014076	up
CUST_144737_PI430048170	RSPO2	9.62799	7.94749e-05	up
CUST_133979_PI430048170	EFCAB13	9.62621	0.000209058	up
CUST_127864_PI430048170	GRAMD1C	9.61679	0.0111941	up
CUST_133367_PI430048170	SEC14L2	9.60252	6.27124e-05	up
CUST_136507_PI430048170	TRIM9	9.57337	0.00887012	up
CUST_140474_PI430048170	DMP1	9.53973	0.00761694	up
CUST_106475_PI430048170	FAXDC2	9.51343	0.00373153	up
CUST_144161_PI430048170	STON2	9.49966	0.00353516	up
CUST_132889_PI430048170	MYH7	9.49637	0.000152877	up
CUST_140180_PI430048170	FAXDC2	9.4963	0.000459891	up
CUST_129934_PI430048170	SLC7A7	9.48504	0.00198598	up
CUST_144617_PI430048170	ADAMTS14	9.43848	0.0126041	up
CUST_143498_PI430048170	FAM149A	9.39615	0.00456541	up
CUST_137599_PI430048170	IL16	9.30041	1.97343e-05	up
CUST_76216_PI430048170	FAXDC2	9.28706	0.0173038	up
CUST_145133_PI430048170	ADGRE2	9.28352	0.00857571	up
CUST_138537_PI430048170	RANBP3L	9.22965	5.07326e-06	up
CUST_139625_PI430048170	PHLDA1	9.21623	0.0110883	up
CUST_131976_PI430048170	FAM49A	9.15322	0.000511622	up
CUST_129156_PI430048170	FAT3	9.09721	0.000239807	up
CUST_140396_PI430048170	AKR1C1	9.0455	2.82977e-05	up
CUST_74698_PI430048170	LEF1	9.03016	0.00897226	up
CUST_136300_PI430048170	PLXDC2	9.02725	0.00959821	up
CUST_134277_PI430048170	DIO2	9.01532	0.00979367	up
CUST_127326_PI430048170	GALNT15	8.91115	0.00354287	up
CUST_69663_PI430048170	MGP	8.88375	0.00374081	up
CUST_142538_PI430048170	GBP2	8.87995	0.00187303	up
CUST_140463_PI430048170	EGR3	8.82508	0.000104058	up
CUST_128364_PI430048170	N4BP2L1	8.77619	0.00163851	up
CUST_130119_PI430048170	F2RL1	8.77176	0.000415707	up
CUST_130221_PI430048170	DUSP9	8.75915	0.0121484	up
CUST_142732_PI430048170	ADAMTS4	8.75154	0.000918815	up
CUST_132199_PI430048170	PTPRU	8.74317	0.0102831	up
CUST_101076_PI430048170	SLC25A29	8.69356	0.00256635	up
CUST_112344_PI430048170	GRIN2A	8.68555	0.0117307	up
CUST_130115_PI430048170	OSR2	8.66011	0.00365385	up
CUST_95407_PI430048170	GALNT15	8.62144	0.0060076	up
CUST_127062_PI430048170	MCTP2	8.6195	0.000561113	up
CUST_138311_PI430048170	DSC2	8.54707	0.00100301	up
CUST_140358_PI430048170	MGP	8.53208	0.00171832	up
CUST_131727_PI430048170	PTGS2	8.53048	0.00942553	up
CUST_132213_PI430048170	PTPRD	8.51874	0.00300759	up
CUST_142579_PI430048170	SYT7	8.51102	0.000109684	up
CUST_67678_PI430048170	DAPK2	8.49126	0.00102481	up
CUST_143470_PI430048170	GIMAP2	8.47163	0.0111494	up
CUST_129309_PI430048170	SOX4	8.4455	0.0186065	up
CUST_137921_PI430048170	ARHGAP28	8.44532	0.00799741	up
CUST_134345_PI430048170	MERTK	8.44417	0.00936278	up
CUST_140214_PI430048170	BTBD11	8.41757	0.00245418	up
CUST_71441_PI430048170	PHACTR3	8.40866	0.00208983	up
CUST_135242_PI430048170	AKR1C2	8.31654	0.0151896	up
CUST_67273_PI430048170	GNG2	8.14036	0.00303214	up
CUST_141119_PI430048170	SPATA12	8.09985	0.00272276	up
CUST_139383_PI430048170	C3AR1	8.08995	0.000411377	up
CUST_69039_PI430048170	VWCE	8.06053	0.018574	up
CUST_129050_PI430048170	NR4A2	8.03677	0.0039766	up
CUST_128998_PI430048170	TNFSF11	8.02859	4.87124e-05	up
CUST_93929_PI430048170	TMEM232	8.02752	0.00347824	up
CUST_145592_PI430048170	ETV1	7.98536	0.00177871	up
CUST_132344_PI430048170	FAM13C	7.96147	0.002876	up
CUST_140973_PI430048170	ABCA12	7.95937	0.000795705	up
CUST_129433_PI430048170	KIAA0226L	7.91312	0.0129378	up
CUST_132441_PI430048170	MIR205HG	7.89495	0.000910946	up
CUST_59160_PI430048170	AVIL	7.88029	0.0149164	up
CUST_137942_PI430048170	SFRP4	7.84468	0.00923428	up
CUST_66007_PI430048170	SLC4A5	7.82924	0.0151359	up
CUST_104371_PI430048170	AVIL	7.81953	0.0129078	up
CUST_100517_PI430048170	ZNF521	7.81794	0.000851849	up
CUST_92010_PI430048170	MAOA	7.79118	0.00145793	up
CUST_145354_PI430048170	BACH2	7.75076	0.0149632	up
CUST_137656_PI430048170	NDRG4	7.68036	0.0207162	up
CUST_70906_PI430048170	SMOX	7.66509	0.000438537	up
CUST_129937_PI430048170	SLC7A2	7.63856	0.00450723	up
CUST_109579_PI430048170	BHLHE41	7.60534	0.00435154	up
CUST_129841_PI430048170	TSC22D1	7.59192	0.00149317	up
CUST_130554_PI430048170	CDKN1C	7.46785	3.12747e-05	up
CUST_122408_PI430048170	YPEL1	7.45903	2.67163e-06	up
CUST_136128_PI430048170	TRAF3IP3	7.45226	0.0244117	up
CUST_144219_PI430048170	TGFA	7.4368	0.0110807	up
CUST_141186_PI430048170	MTSS1	7.38518	9.89674e-05	up
CUST_133864_PI430048170	TTYH2	7.38269	0.000742316	up
CUST_133055_PI430048170	C14orf178	7.35441	0.00602308	up
CUST_135721_PI430048170	SPP1	7.34651	0.00117143	up
CUST_143052_PI430048170	TSHZ2	7.30787	0.00827617	up
CUST_130882_PI430048170	ZNF608	7.30114	0.0211304	up
CUST_82958_PI430048170	NDRG4	7.29608	0.000896365	up
CUST_99479_PI430048170	PTGS2	7.29159	0.00104664	up
CUST_135421_PI430048170	CHI3L2	7.26516	0.000147558	up
CUST_139395_PI430048170	POTED	7.23962	0.000720265	up
CUST_136564_PI430048170	ENPP1	7.23703	4.60259e-06	up
CUST_82959_PI430048170	NDRG4	7.22544	0.000734766	up
CUST_138526_PI430048170	ANGPTL4	7.20238	0.0032242	up
CUST_140919_PI430048170	IGSF3	7.17074	0.00173854	up
CUST_140218_PI430048170	KIAA1211	7.16122	0.000688211	up
CUST_74597_PI430048170	SPP1	7.14901	0.0035297	up
CUST_101107_PI430048170	WFDC3	7.13714	0.000190848	up
CUST_133609_PI430048170	KLRC3	7.10593	0.0226414	up
CUST_69665_PI430048170	SMCO2	7.06535	0.000565417	up
CUST_143652_PI430048170	HGF	7.05375	0.00164728	up
CUST_138375_PI430048170	FAAH2	7.03908	0.00252686	up
CUST_102155_PI430048170	LEF1	7.02992	0.0110792	up
CUST_128104_PI430048170	CCDC40	7.02214	0.00240455	up
CUST_104671_PI430048170	BAALC	7.02054	0.00680694	up
CUST_141958_PI430048170	C1orf137	7.01412	0.0247192	up
CUST_129202_PI430048170	SCARA5	6.99778	0.0123578	up
CUST_145692_PI430048170	ERMN	6.98844	0.00251465	up
CUST_130006_PI430048170	VNN3	6.98829	0.00366262	up
CUST_134082_PI430048170	TSPAN19	6.98669	6.18808e-05	up
CUST_53675_PI430048170	THEMIS2	6.98063	0.000228079	up
CUST_140780_PI430048170	ZNF521	6.97761	0.0140853	up
CUST_55601_PI430048170	CNIH3	6.87811	0.00629403	up
CUST_93398_PI430048170	TSPAN7	6.87804	0.015247	up
CUST_143159_PI430048170	PMAIP1	6.86565	0.0247425	up
CUST_140827_PI430048170	NKX3-2	6.85363	0.00933468	up
CUST_52073_PI430048170	BAALC	6.83438	0.000252007	up
CUST_127871_PI430048170	VWCE	6.82887	0.0169358	up
CUST_145237_PI430048170	CMTM8	6.79583	0.00327886	up
CUST_142541_PI430048170	HDAC9	6.78891	5.73408e-05	up
CUST_74461_PI430048170	HTN3	6.78	0.00341318	up
CUST_142936_PI430048170	C10orf10	6.77713	0.000382805	up
CUST_140322_PI430048170	LAMP5	6.72181	0.0204707	up
CUST_133244_PI430048170	CRHR2	6.67657	0.000242285	up
CUST_57571_PI430048170	MS4A4A	6.63979	0.00665873	up
CUST_134419_PI430048170	THEMIS2	6.62721	0.00196895	up
CUST_133918_PI430048170	ADRB1	6.62121	0.00654291	up
CUST_129947_PI430048170	ARMC9	6.60911	0.00657586	up
CUST_141828_PI430048170	ACKR4	6.60488	0.00352366	up
CUST_143340_PI430048170	SHC4	6.60086	0.00298696	up
CUST_139310_PI430048170	WFDC11	6.55403	0.00103497	up
CUST_102733_PI430048170	C10orf128	6.53034	0.0291128	up
CUST_140655_PI430048170	PIK3IP1	6.52827	0.00168972	up
CUST_131203_PI430048170	KDM7A	6.4899	0.00326833	up
CUST_137879_PI430048170	KLHL24	6.48308	0.0130637	up
CUST_129350_PI430048170	PELI2	6.48269	0.00555253	up
CUST_70904_PI430048170	SMOX	6.47511	0.000463698	up
CUST_96853_PI430048170	MTSS1	6.46967	0.00237516	up
CUST_139419_PI430048170	NMNAT3	6.43838	0.00095797	up
CUST_92081_PI430048170	SFRP4	6.41987	0.00179382	up
CUST_140891_PI430048170	GFPT2	6.4101	0.00193499	up
CUST_141497_PI430048170	GPR88	6.39262	0.00213844	up
CUST_138657_PI430048170	OLFML2B	6.33259	0.00684064	up
CUST_129616_PI430048170	SCNN1G	6.33201	0.0108389	up
CUST_134926_PI430048170	GRIA3	6.26717	0.00395369	up
CUST_101150_PI430048170	KLHL24	6.24407	0.0176223	up
CUST_130412_PI430048170	C3orf62	6.2394	0.00370474	up
CUST_130625_PI430048170	FKBP4	6.20582	6.62383e-05	up
CUST_144973_PI430048170	CA9	6.18693	0.0191869	up
CUST_141239_PI430048170	PLEKHH2	6.17849	0.00436811	up
CUST_133914_PI430048170	ZNF599	6.14652	0.00974826	up
CUST_138850_PI430048170	FOS	6.1203	0.00544791	up
CUST_136857_PI430048170	EBF4	6.09461	0.00136821	up
CUST_136648_PI430048170	AXIN2	6.0705	0.00113235	up
CUST_131629_PI430048170	CDO1	6.04005	0.0125465	up
CUST_143963_PI430048170	CAMK2A	6.0325	0.0254157	up
CUST_137537_PI430048170	DLL1	6.02252	2.72879e-05	up
CUST_109061_PI430048170	ZNF608	6.02252	0.00044369	up
CUST_93754_PI430048170	MTSS1	6.00587	0.000848145	up
CUST_95927_PI430048170	MTSS1	5.99053	0.0038341	up
CUST_138669_PI430048170	SH2D3C	5.9675	0.00185201	up
CUST_132615_PI430048170	SNCAIP	5.94348	0.000584709	up
CUST_119388_PI430048170	MMP7	5.93933	0.000338481	up
CUST_137732_PI430048170	WFDC3	5.93913	3.46756e-05	up
CUST_101132_PI430048170	GRIP2	5.92842	0.00304035	up
CUST_126835_PI430048170	EFCAB3	5.91039	0.00871295	up
CUST_75421_PI430048170	SEPP1	5.90003	0.00203451	up
CUST_112002_PI430048170	BAALC	5.89766	0.00419761	up
CUST_128649_PI430048170	KCNE2	5.85548	0.000868138	up
CUST_55934_PI430048170	AKR1C2	5.85168	0.00647379	up
CUST_141915_PI430048170	PLP1	5.84262	0.0116358	up
CUST_139848_PI430048170	CRTAM	5.82901	0.0204432	up
CUST_133894_PI430048170	SLC8A3	5.81609	0.0190347	up
CUST_140573_PI430048170	BAALC	5.77516	0.0030864	up
CUST_127854_PI430048170	CASP12	5.75669	0.00310322	up
CUST_88101_PI430048170	PLIN2	5.75602	0.00876654	up
CUST_52374_PI430048170	OVGP1	5.75241	6.32092e-05	up
CUST_133679_PI430048170	NMS	5.73925	0.00433194	up
CUST_75885_PI430048170	CDO1	5.71271	0.00176121	up
CUST_138842_PI430048170	TGFB2	5.71169	0.000164099	up
CUST_133815_PI430048170	MDGA1	5.70699	0.00362037	up
CUST_144435_PI430048170	SGIP1	5.7016	0.002405	up
CUST_115990_PI430048170	RAB11FIP4	5.67479	0.00122474	up
CUST_12361_PI430048170	DCDC2C	5.66755	8.16812e-05	up
CUST_143299_PI430048170	FRAT1	5.66221	0.00948787	up
CUST_130823_PI430048170	PDGFRL	5.6617	0.0429543	up
CUST_129264_PI430048170	PDE4C	5.6448	0.00015617	up
CUST_133033_PI430048170	SAT1	5.6308	0.00580541	up
CUST_130448_PI430048170	LRP4	5.62796	0.00568667	up
CUST_132666_PI430048170	ASMT	5.59825	0.0249364	up
CUST_136140_PI430048170	TMEM35	5.59718	0.0112671	up
CUST_138204_PI430048170	AKR1B10	5.59443	0.00711275	up
CUST_143562_PI430048170	JUP	5.59206	0.0147082	up
CUST_141502_PI430048170	KSR1	5.58816	0.00941984	up
CUST_137248_PI430048170	PHYHIPL	5.57111	0.00941701	up
CUST_67059_PI430048170	FRAT1	5.5687	0.00983626	up
CUST_141889_PI430048170	SMCO2	5.56662	0.0341545	up
CUST_133769_PI430048170	SFMBT2	5.56342	0.000703419	up
CUST_135793_PI430048170	LAMA5	5.55402	0.00415607	up
CUST_142033_PI430048170	METTL7A	5.5527	0.017513	up
CUST_145363_PI430048170	PMEPA1	5.54426	0.00375719	up
CUST_142096_PI430048170	MEX3A	5.54249	0.0256711	up
CUST_129531_PI430048170	TECTA	5.5274	0.0345096	up
CUST_144086_PI430048170	FAM46C	5.51858	0.00177869	up
CUST_136634_PI430048170	ADAM22	5.49957	1.88161e-05	up
CUST_131362_PI430048170	SEC31B	5.47841	0.00342247	up
CUST_62845_PI430048170	TBC1D3F	5.46675	0.00695013	up
CUST_106664_PI430048170	RUNX2	5.45902	0.0178605	up
CUST_126949_PI430048170	ADAMTS17	5.45319	0.00833704	up
CUST_143724_PI430048170	SMR3A	5.44069	0.0272448	up
CUST_128559_PI430048170	PMCH	5.43877	0.00188039	up
CUST_141137_PI430048170	ZCCHC12	5.43299	0.0146075	up
CUST_132278_PI430048170	IL9R	5.42111	0.00100919	up
CUST_132383_PI430048170	PDE1B	5.41046	0.00854564	up
CUST_132683_PI430048170	RGMA	5.38944	0.00584842	up
CUST_113476_PI430048170	SAT1	5.38337	1.27316e-06	up
CUST_142539_PI430048170	GBP5	5.37281	0.00793497	up
CUST_133858_PI430048170	TSPAN7	5.34901	0.000212778	up
CUST_130942_PI430048170	FCGR2C	5.3416	0.00368756	up
CUST_130050_PI430048170	PFKFB3	5.34155	0.0110872	up
CUST_136355_PI430048170	C11orf86	5.33184	7.94048e-05	up
CUST_79185_PI430048170	AKR1B10	5.31092	0.00102088	up
CUST_68797_PI430048170	ABCA7	5.28454	0.0488849	up
CUST_133860_PI430048170	TSPAN2	5.28362	0.000376303	up
CUST_58808_PI430048170	SMCO2	5.28097	0.000447245	up
CUST_136614_PI430048170	SALL2	5.26034	0.0011092	up
CUST_73356_PI430048170	GRAMD1C	5.25439	0.0146608	up
CUST_129833_PI430048170	OVGP1	5.24963	9.65919e-05	up
CUST_130055_PI430048170	PFKFB4	5.24934	0.00212895	up
CUST_133187_PI430048170	CYP2A13	5.24127	6.6772e-05	up
CUST_143699_PI430048170	HAVCR2	5.23146	0.0135859	up
CUST_137213_PI430048170	SAMD5	5.23018	0.00204349	up
CUST_136521_PI430048170	KIF21B	5.21279	0.00821592	up
CUST_134393_PI430048170	ATP8A1	5.21138	0.000541382	up
CUST_139719_PI430048170	RARRES1	5.19254	0.000303189	up
CUST_134020_PI430048170	EFNA3	5.18228	1.40707e-05	up
CUST_126941_PI430048170	PDPN	5.17296	0.00833478	up
CUST_134581_PI430048170	FIBIN	5.1508	0.000415878	up
CUST_129623_PI430048170	SERTAD4	5.12327	6.88223e-06	up
CUST_102251_PI430048170	TRAF3IP3	5.11684	0.0162188	up
CUST_137340_PI430048170	SFRP2	5.11589	0.00842448	up
CUST_127076_PI430048170	FGD6	5.1157	0.000150384	up
CUST_141963_PI430048170	SETBP1	5.11543	0.00431229	up
CUST_137009_PI430048170	ABCG4	5.11489	0.000199571	up
CUST_119751_PI430048170	FGD6	5.0941	0.0236641	up
CUST_139305_PI430048170	SCGB1C1	5.06808	0.00948131	up
CUST_136923_PI430048170	NTN1	5.06001	0.00532635	up
CUST_139564_PI430048170	TP53INP1	5.05456	0.00876932	up
CUST_142321_PI430048170	TMEM86A	5.05419	0.000395029	up
CUST_139906_PI430048170	LCE4A	5.04874	0.000290886	up
CUST_131329_PI430048170	PLG	5.04176	0.0146093	up
CUST_110957_PI430048170	SEC14L2	5.01762	0.00322306	up
CUST_131195_PI430048170	SOBP	4.9926	0.000254079	up
CUST_130034_PI430048170	MYLIP	4.99048	0.000373497	up
CUST_32744_PI430048170	CYTH2	4.97591	0.0116991	up
CUST_130655_PI430048170	LRRC39	4.95184	0.0250763	up
CUST_145638_PI430048170	IFITM10	4.94839	0.00078428	up
CUST_132888_PI430048170	MYH6	4.93126	0.00039756	up
CUST_101920_PI430048170	PECAM1	4.92153	0.00304868	up
CUST_99292_PI430048170	FGD6	4.91504	0.00761813	up
CUST_112414_PI430048170	NDRG4	4.91237	0.0158504	up
CUST_133289_PI430048170	PDK3	4.89046	0.00637404	up
CUST_117273_PI430048170	PMEPA1	4.88993	0.0398064	up
CUST_145760_PI430048170	PLEK	4.88674	0.009482	up
CUST_133936_PI430048170	ROR2	4.88418	0.00713862	up
CUST_95601_PI430048170	HMOX1	4.88379	0.0161826	up
CUST_132050_PI430048170	DPP4	4.87723	0.00135318	up
CUST_137658_PI430048170	MEDAG	4.87528	0.000353342	up
CUST_138408_PI430048170	RIMS2	4.87017	0.00139324	up
CUST_142990_PI430048170	VWA5A	4.86547	0.00681706	up
CUST_130325_PI430048170	PITPNC1	4.85674	0.0063644	up
CUST_134970_PI430048170	ABCA7	4.8538	0.0197575	up
CUST_145686_PI430048170	CDON	4.84627	0.0214849	up
CUST_71681_PI430048170	JAM2	4.83988	8.80134e-05	up
CUST_139516_PI430048170	HEY1	4.83856	0.0201187	up
CUST_135917_PI430048170	PLIN2	4.81246	0.00412739	up
CUST_2013_PI430048170	TGFB2	4.80758	0.00183199	up
CUST_38416_PI430048170	ADGRA3	4.80396	0.00600441	up
CUST_139499_PI430048170	CDH15	4.79811	0.0239026	up
CUST_93142_PI430048170	PLA2G4C	4.79753	0.0273813	up
CUST_142393_PI430048170	ADGRA3	4.79484	0.0176319	up
CUST_133809_PI430048170	BMP6	4.79427	0.00679154	up
CUST_129331_PI430048170	ICAM1	4.77325	0.0148879	up
CUST_70168_PI430048170	IGF1	4.75321	0.000301098	up
CUST_142872_PI430048170	FOXP4	4.73822	0.00436977	up
CUST_90571_PI430048170	NIM1K	4.72487	0.000254523	up
CUST_126654_PI430048170	GCNT3	4.70966	0.00818142	up
CUST_94717_PI430048170	WFDC3	4.70454	0.00812584	up
CUST_141366_PI430048170	RFTN2	4.70449	0.00882774	up
CUST_132379_PI430048170	NPTX2	4.70383	0.0380961	up
CUST_56757_PI430048170	SEC31B	4.69657	0.0432456	up
CUST_101832_PI430048170	ZCCHC14	4.68126	0.0259218	up
CUST_141064_PI430048170	GPR4	4.6734	0.0083893	up
CUST_126096_PI430048170	ZCCHC18	4.66979	0.0356475	up
CUST_122861_PI430048170	RARRES1	4.66634	0.00985916	up
CUST_142962_PI430048170	FZD3	4.66182	0.0130173	up
CUST_144294_PI430048170	GDPD1	4.66092	0.00261981	up
CUST_140669_PI430048170	ZBTB7C	4.6597	0.00255703	up
CUST_139705_PI430048170	HHIPL2	4.65612	0.00275266	up
CUST_140805_PI430048170	PLB1	4.65607	0.0105265	up
CUST_117765_PI430048170	VSTM4	4.65102	0.0124564	up
CUST_133045_PI430048170	HECA	4.63394	0.0219418	up
CUST_144242_PI430048170	MXRA5	4.63364	0.0134905	up
CUST_144608_PI430048170	GALNT9	4.62633	0.00015612	up
CUST_103661_PI430048170	SEC31B	4.62238	0.000126436	up
CUST_103150_PI430048170	ABCA6	4.59987	0.0225269	up
CUST_145678_PI430048170	MEF2C	4.5997	0.00347676	up
CUST_94777_PI430048170	ABCA6	4.59328	0.00155909	up
CUST_127445_PI430048170	CLDN23	4.58029	0.00830237	up
CUST_128078_PI430048170	GABARAPL1	4.56392	0.00418168	up
CUST_138622_PI430048170	SH2B2	4.54991	0.00348608	up
CUST_131673_PI430048170	OR10A4	4.54952	0.00280963	up
CUST_144128_PI430048170	SLC40A1	4.54109	0.0234351	up
CUST_144763_PI430048170	SERPINA6	4.54065	0.00188254	up
CUST_132252_PI430048170	TCP11L2	4.53489	0.0301136	up
CUST_133853_PI430048170	TSPAN9	4.53388	0.0020326	up
CUST_100199_PI430048170	FAM178B	4.52879	0.000803362	up
CUST_93251_PI430048170	ARRDC3	4.51184	2.61141e-05	up
CUST_93062_PI430048170	GABARAPL1	4.51154	0.001556	up
CUST_143389_PI430048170	GPC2	4.50104	5.33585e-05	up
CUST_132811_PI430048170	PHEX	4.49482	0.0285156	up
CUST_129008_PI430048170	GAS7	4.49186	0.000515469	up
CUST_104762_PI430048170	TRAF3IP3	4.48857	0.0211663	up
CUST_101925_PI430048170	TMC6	4.48051	0.028642	up
CUST_129727_PI430048170	TNFRSF14	4.48029	0.0014368	up
CUST_129408_PI430048170	SULF2	4.45475	0.00145137	up
CUST_133741_PI430048170	CCDC103	4.43431	0.00105713	up
CUST_133462_PI430048170	CTAG2	4.43205	0.00849106	up
CUST_128615_PI430048170	CTAG1A	4.42329	0.0598847	up
CUST_73911_PI430048170	HES1	4.41682	0.00678266	up
CUST_133176_PI430048170	ST6GAL1	4.41162	0.0194902	up
CUST_138203_PI430048170	DUSP26	4.40182	0.000795094	up
CUST_142020_PI430048170	PGM2L1	4.38552	0.00667619	up
CUST_140768_PI430048170	TP53TG3	4.38505	0.00214068	up
CUST_128320_PI430048170	PDE3A	4.38255	0.00918748	up
CUST_134857_PI430048170	KYNU	4.38142	0.0182837	up
CUST_133444_PI430048170	TCF7	4.3721	0.0070654	up
CUST_126628_PI430048170	TRPS1	4.3681	1.45746e-05	up
CUST_142155_PI430048170	HMOX1	4.34011	0.00374679	up
CUST_137556_PI430048170	TBC1D3C	4.33802	0.0342082	up
CUST_30901_PI430048170	ARSG	4.33687	0.0283723	up
CUST_119831_PI430048170	TMEM132B	4.33452	0.0384819	up
CUST_134106_PI430048170	KRTCAP3	4.33403	5.15804e-05	up
CUST_132461_PI430048170	SORCS2	4.33338	0.030365	up
CUST_134330_PI430048170	GNG2	4.32801	0.00947837	up
CUST_137205_PI430048170	SPOCK2	4.32469	0.00248396	up
CUST_138170_PI430048170	LYG1	4.31373	0.010034	up
CUST_143217_PI430048170	TEKT5	4.31257	0.000298762	up
CUST_138532_PI430048170	ANGPTL2	4.30781	0.0100406	up
CUST_140171_PI430048170	SLC5A3	4.30763	0.00865795	up
CUST_105724_PI430048170	CAPS2	4.29801	0.00397157	up
CUST_138481_PI430048170	CTAG1B	4.29781	0.00672249	up
CUST_126938_PI430048170	DLK1	4.28427	0.000787888	up
CUST_137520_PI430048170	ABCA6	4.28096	0.00186518	up
CUST_139088_PI430048170	STON1	4.27403	0.0144061	up
CUST_141631_PI430048170	PC	4.2736	0.00333436	up
CUST_103295_PI430048170	AZIN2	4.27123	0.0372805	up
CUST_137099_PI430048170	ARHGAP44	4.26538	0.0276074	up
CUST_101570_PI430048170	YPEL2	4.25666	0.0248253	up
CUST_135079_PI430048170	GPR146	4.25495	0.00534105	up
CUST_136286_PI430048170	STRA6	4.25472	0.0166378	up
CUST_142367_PI430048170	ZMYND15	4.25256	0.00070058	up
CUST_144718_PI430048170	C5AR1	4.24796	0.000316231	up
CUST_103514_PI430048170	SNX9	4.2335	0.000231076	up
CUST_116357_PI430048170	ACACB	4.22379	0.0018562	up
CUST_133150_PI430048170	USP17L4	4.22041	0.0223779	up
CUST_144812_PI430048170	BCL11B	4.21609	0.0117309	up
CUST_132837_PI430048170	ZDHHC23	4.19814	0.0069734	up
CUST_142018_PI430048170	GSDMB	4.19364	0.0542722	up
CUST_139167_PI430048170	---	4.19122	0.0493773	up
CUST_144982_PI430048170	COL24A1	4.18901	0.0179605	up
CUST_145549_PI430048170	TBC1D3F	4.1762	0.00982131	up
CUST_145676_PI430048170	SLC43A2	4.1724	0.00554854	up
CUST_129187_PI430048170	KRTAP29-1	4.17222	0.00478555	up
CUST_135128_PI430048170	ASIC3	4.163	0.0217845	up
CUST_128113_PI430048170	TBC1D3B	4.16243	0.00584962	up
CUST_77518_PI430048170	C6orf165	4.15779	0.000535571	up
CUST_66279_PI430048170	NPAS2	4.15298	0.00281847	up
CUST_81320_PI430048170	DNM1	4.15016	0.00433572	up
CUST_140523_PI430048170	CD82	4.15011	0.0521444	up
CUST_142729_PI430048170	TNFRSF10D	4.14839	0.0302687	up
CUST_134373_PI430048170	IL1R2	4.14716	0.0101379	up
CUST_127228_PI430048170	CRYGS	4.1309	0.010999	up
CUST_128604_PI430048170	CHRNA3	4.12969	0.0478345	up
CUST_142628_PI430048170	APOC1	4.1271	0.000853585	up
CUST_129335_PI430048170	APOC2	4.12274	4.69756e-05	up
CUST_133758_PI430048170	VSTM4	4.11919	0.00375537	up
CUST_130215_PI430048170	C2	4.1064	0.00267501	up
CUST_69101_PI430048170	BTG1	4.07945	0.028715	up
CUST_137267_PI430048170	SPARCL1	4.07411	0.0552969	up
CUST_128693_PI430048170	S1PR1	4.0632	0.000297872	up
CUST_135571_PI430048170	UNC5CL	4.05568	0.00629331	up
CUST_142779_PI430048170	IGFN1	4.04226	0.0112377	up
CUST_144300_PI430048170	TNFRSF21	4.03132	0.0027608	up
CUST_143703_PI430048170	RFX8	4.02022	0.0152467	up
CUST_141393_PI430048170	CT55	4.01661	0.0183633	up
CUST_130865_PI430048170	TWIST1	4.01623	0.020553	up
CUST_141138_PI430048170	ZCCHC14	4.01567	0.0596547	up
CUST_133392_PI430048170	ZSCAN2	4.01337	0.0021591	up
CUST_46890_PI430048170	CHST1	4.00102	0.00291456	up
CUST_142357_PI430048170	AGPAT9	3.98812	0.0258474	up
CUST_130706_PI430048170	ARRDC3	3.98789	0.00997724	up
CUST_71309_PI430048170	SULF2	3.98489	0.000169979	up
CUST_133678_PI430048170	SLC6A6	3.97286	0.0535286	up
CUST_127354_PI430048170	RPS6KA5	3.9707	0.0093771	up
CUST_131700_PI430048170	ATP8B4	3.96399	0.0172039	up
CUST_137606_PI430048170	IL11	3.96128	0.0153349	up
CUST_130045_PI430048170	RDH16	3.95844	0.0190895	up
CUST_143946_PI430048170	IFNA14	3.95589	0.007195	up
CUST_135770_PI430048170	LRRC66	3.9529	9.09573e-05	up
CUST_138872_PI430048170	GLDC	3.94532	0.0276423	up
CUST_144720_PI430048170	GLI3	3.94322	0.0163083	up
CUST_135275_PI430048170	MAMDC2	3.94172	0.0102117	up
CUST_139160_PI430048170	MCOLN3	3.93895	0.0235613	up
CUST_142499_PI430048170	TESK2	3.93753	0.00379878	up
CUST_116880_PI430048170	PRG4	3.93326	0.0205555	up
CUST_76898_PI430048170	GMPR	3.92039	0.00135969	up
CUST_144457_PI430048170	SLC9A9	3.91939	0.0293943	up
CUST_138446_PI430048170	IL1R1	3.91771	0.0108842	up
CUST_138577_PI430048170	OR2B6	3.90868	0.0389245	up
CUST_139111_PI430048170	ARRB1	3.9059	0.0112792	up
CUST_98384_PI430048170	CA11	3.90067	0.000310698	up
CUST_142490_PI430048170	NKD2	3.90058	0.0181845	up
CUST_18386_PI430048170	LOC100130357	3.89686	2.87862e-07	up
CUST_140478_PI430048170	C20orf96	3.89671	0.0193479	up
CUST_138877_PI430048170	CA11	3.8937	1.36419e-05	up
CUST_141155_PI430048170	PTPRE	3.88944	0.0468544	up
CUST_128135_PI430048170	TMEM204	3.88655	0.00234931	up
CUST_119776_PI430048170	TCP11L2	3.88206	0.00330299	up
CUST_74222_PI430048170	ADGRA3	3.88199	0.00137924	up
CUST_132860_PI430048170	ZNF711	3.87918	0.00129305	up
CUST_141566_PI430048170	DLX3	3.87841	0.00211997	up
CUST_70779_PI430048170	SNED1	3.8678	0.00728169	up
CUST_106546_PI430048170	SH2D1A	3.86528	0.000567487	up
CUST_88688_PI430048170	LMBR1L	3.86484	0.0139721	up
CUST_99250_PI430048170	EPS8L1	3.86201	0.00539094	up
CUST_130256_PI430048170	FMNL2	3.85203	0.0045914	up
CUST_126950_PI430048170	ADAMTS16	3.8416	0.0551617	up
CUST_131173_PI430048170	ISG20	3.81706	0.0196537	up
CUST_136592_PI430048170	IP6K2	3.81565	0.00146318	up
CUST_135615_PI430048170	RBM44	3.80726	0.0648186	up
CUST_134360_PI430048170	MARCKSL1	3.80683	0.00446181	up
CUST_135226_PI430048170	IL18R1	3.80567	2.67747e-06	up
CUST_131322_PI430048170	AMY2B	3.79485	0.0272374	up
CUST_145230_PI430048170	CMTM1	3.7912	0.00209092	up
CUST_142528_PI430048170	RAB27B	3.77105	0.0384691	up
CUST_66763_PI430048170	DPP4	3.76932	0.0133001	up
CUST_145580_PI430048170	SERPINA5	3.76246	0.00204328	up
CUST_130940_PI430048170	FCGR2A	3.76176	0.000213527	up
CUST_127715_PI430048170	KLHL41	3.75589	0.0265631	up
CUST_50522_PI430048170	FAM229A	3.75253	0.0249657	up
CUST_136938_PI430048170	TNFRSF25	3.75011	0.00759965	up
CUST_128733_PI430048170	SEMA6C	3.74899	0.0356501	up
CUST_133909_PI430048170	PTCD3	3.74374	4.62331e-06	up
CUST_67702_PI430048170	SPAG8	3.73982	0.00407682	up
CUST_132359_PI430048170	CREG2	3.73635	0.0584798	up
CUST_78158_PI430048170	THSD7A	3.73629	0.0296084	up
CUST_127972_PI430048170	PVRL4	3.73057	0.0148323	up
CUST_140853_PI430048170	RNF44	3.72799	0.0095224	up
CUST_133103_PI430048170	CD109	3.72699	0.0421132	up
CUST_102516_PI430048170	GRHL2	3.72328	0.00326745	up
CUST_129233_PI430048170	ARHGAP6	3.72259	0.0515289	up
CUST_141003_PI430048170	IGF1	3.72171	0.0149394	up
CUST_144335_PI430048170	GEM	3.71701	0.00227547	up
CUST_103585_PI430048170	LPAR6	3.71031	0.0397608	up
CUST_132476_PI430048170	PLCD4	3.71022	5.12805e-05	up
CUST_132173_PI430048170	CREBRF	3.70748	0.0155483	up
CUST_93291_PI430048170	BACH2	3.70728	1.30469e-06	up
CUST_133844_PI430048170	DNM1	3.70618	0.00584307	up
CUST_140566_PI430048170	ANKRD10	3.70055	0.0229274	up
CUST_90975_PI430048170	NFATC2	3.69675	0.0426991	up
CUST_134158_PI430048170	ARID5A	3.69493	0.00872446	up
CUST_131447_PI430048170	GLIS3	3.69235	0.0065576	up
CUST_144843_PI430048170	LAMB3	3.69197	0.00344745	up
CUST_145598_PI430048170	MX2	3.69087	7.28347e-05	up
CUST_132727_PI430048170	SLC30A3	3.68818	0.0113609	up
CUST_141129_PI430048170	NR0B1	3.68768	0.00325526	up
CUST_24142_PI430048170	ARRB1	3.68618	0.0414558	up
CUST_133353_PI430048170	YPEL2	3.67037	0.0374311	up
CUST_94401_PI430048170	YPEL3	3.65542	2.64599e-05	up
CUST_132130_PI430048170	UCN2	3.65244	0.00132198	up
CUST_129959_PI430048170	SLC29A1	3.65239	0.0108683	up
CUST_142969_PI430048170	HIST1H2BD	3.65082	0.0355638	up
CUST_133452_PI430048170	RUNX2	3.6439	0.0109264	up
CUST_131936_PI430048170	JPH3	3.64046	0.000647616	up
CUST_114492_PI430048170	PDGFRB	3.63761	0.0286175	up
CUST_131262_PI430048170	PTBP2	3.63733	0.00302728	up
CUST_142023_PI430048170	LTB4R	3.6284	0.000445354	up
CUST_134045_PI430048170	TRIM55	3.62159	0.0205837	up
CUST_141960_PI430048170	SH3PXD2B	3.61593	0.00527166	up
CUST_129971_PI430048170	RHOV	3.61388	0.0348122	up
CUST_140521_PI430048170	AMY1A	3.6132	0.0162489	up
CUST_130421_PI430048170	FGF18	3.61216	0.00245346	up
CUST_139191_PI430048170	OR7D2	3.60689	0.0017098	up
CUST_139316_PI430048170	GAB2	3.60493	0.0111718	up
CUST_96895_PI430048170	CLDN23	3.60385	0.0220808	up
CUST_141235_PI430048170	LRRTM2	3.60005	0.00369318	up
CUST_139742_PI430048170	KLKB1	3.59493	0.0406463	up
CUST_140974_PI430048170	ABCA13	3.59287	0.00167017	up
CUST_118464_PI430048170	BCL2L15	3.58917	0.0248099	up
CUST_143825_PI430048170	IL4I1	3.58888	6.78065e-05	up
CUST_140522_PI430048170	IL18RAP	3.58763	0.0020983	up
CUST_139657_PI430048170	GLI1	3.58347	0.036767	up
CUST_132641_PI430048170	LGR4	3.58192	0.00644694	up
CUST_136696_PI430048170	ZNF667	3.58179	0.0147809	up
CUST_141259_PI430048170	FCN1	3.58106	0.030773	up
CUST_144309_PI430048170	SSX5	3.57636	0.0172162	up
CUST_129861_PI430048170	PIFO	3.56848	0.0135708	up
CUST_142881_PI430048170	EFNB3	3.56827	0.00792181	up
CUST_43648_PI430048170	SH3PXD2B	3.5658	0.0112486	up
CUST_117053_PI430048170	PHC2	3.56274	0.0132103	up
CUST_74575_PI430048170	AGPAT9	3.56085	0.0137442	up
CUST_55463_PI430048170	TRAF3IP3	3.55681	0.000105206	up
CUST_130248_PI430048170	PNMAL1	3.54762	0.00594435	up
CUST_141426_PI430048170	CRYM	3.54355	0.007438	up
CUST_63978_PI430048170	RAB27B	3.54316	0.0218881	up
CUST_76172_PI430048170	PDGFRB	3.53407	0.0200336	up
CUST_138931_PI430048170	RIN2	3.53241	0.0308264	up
CUST_137595_PI430048170	COL27A1	3.53019	0.0014897	up
CUST_90716_PI430048170	AKR1C3	3.52908	0.00381389	up
CUST_130646_PI430048170	ISLR	3.52531	0.0183325	up
CUST_138738_PI430048170	FAM209A	3.52463	0.0143495	up
CUST_122951_PI430048170	NKX1-1	3.52055	0.00103667	up
CUST_140462_PI430048170	EGR2	3.51966	0.0430816	up
CUST_119274_PI430048170	SYT7	3.51791	0.0117748	up
CUST_60538_PI430048170	ANKRD10	3.51608	0.00567115	up
CUST_138690_PI430048170	LOC101928841	3.51394	0.0245948	up
CUST_102724_PI430048170	LAMB1	3.5134	0.00273712	up
CUST_136111_PI430048170	TAS2R10	3.50813	0.00681769	up
CUST_140385_PI430048170	AKR1C3	3.50323	0.0122931	up
CUST_128041_PI430048170	COL7A1	3.50244	0.00690361	up
CUST_144049_PI430048170	FAM117B	3.49395	0.0125435	up
CUST_130533_PI430048170	LOC653602	3.49325	0.0172529	up
CUST_142009_PI430048170	BCL6	3.48858	0.0114021	up
CUST_93756_PI430048170	TBC1D3F	3.48361	0.0407355	up
CUST_10043_PI430048170	OR8G1	3.47624	0.000188057	up
CUST_139543_PI430048170	OBFC1	3.47495	0.0498272	up
CUST_131846_PI430048170	C1orf101	3.46773	0.0332114	up
CUST_91563_PI430048170	CEP95	3.46604	0.0179264	up
CUST_128884_PI430048170	TRIB2	3.46031	0.00424787	up
CUST_106026_PI430048170	SPON2	3.46008	0.0248784	up
CUST_119476_PI430048170	CDON	3.44507	0.0170171	up
CUST_137899_PI430048170	APOL3	3.44441	0.0673352	up
CUST_134103_PI430048170	NMB	3.44267	0.000143681	up
CUST_143043_PI430048170	GUCY1A2	3.44147	0.00167959	up
CUST_119092_PI430048170	MUC5AC	3.441	0.000266574	up
CUST_142114_PI430048170	USH2A	3.43383	0.0103279	up
CUST_106282_PI430048170	COL3A1	3.43317	0.0254073	up
CUST_29827_PI430048170	LOC100506388	3.43251	0.033719	up
CUST_144636_PI430048170	ERVMER34-1	3.43239	0.0107825	up
CUST_139935_PI430048170	ACAD11	3.43149	0.0205112	up
CUST_129964_PI430048170	FAM229A	3.43014	0.0250603	up
CUST_139124_PI430048170	STAP2	3.42935	0.0108677	up
CUST_135913_PI430048170	IFITM1	3.42853	0.00866894	up
CUST_137789_PI430048170	TNFAIP6	3.42629	0.0734487	up
CUST_128178_PI430048170	CLEC18B	3.42437	0.0430887	up
CUST_141322_PI430048170	BEAN1	3.4215	0.00210939	up
CUST_133477_PI430048170	HLA-DQB1	3.41336	0.0342638	up
CUST_135085_PI430048170	PRG4	3.40807	0.0505608	up
CUST_132907_PI430048170	PDE7B	3.40716	0.00241672	up
CUST_106808_PI430048170	FAM227A	3.40563	0.033763	up
CUST_139985_PI430048170	LRMP	3.40512	0.00663426	up
CUST_142693_PI430048170	EPS8L1	3.40453	0.0182701	up
CUST_130774_PI430048170	DHRS3	3.4023	0.0308566	up
CUST_128237_PI430048170	SEMA6D	3.3999	0.0026411	up
CUST_129044_PI430048170	FBXO33	3.39592	0.0270556	up
CUST_138564_PI430048170	LPAR6	3.39543	0.00117433	up
CUST_130426_PI430048170	FGF11	3.39473	2.376e-05	up
CUST_116625_PI430048170	PTPRE	3.38983	0.0028154	up
CUST_64355_PI430048170	ICAM1	3.38753	0.00945342	up
CUST_131399_PI430048170	LYPD3	3.38432	0.0484652	up
CUST_140030_PI430048170	ST8SIA5	3.38267	1.90411e-05	up
CUST_135354_PI430048170	TNS3	3.37807	0.0197581	up
CUST_139870_PI430048170	GARNL3	3.37184	0.00469998	up
CUST_134063_PI430048170	NEU4	3.37163	0.0154066	up
CUST_130546_PI430048170	CCKAR	3.37109	0.00587994	up
CUST_70657_PI430048170	ARMC9	3.36729	0.000124142	up
CUST_133998_PI430048170	FOXO4	3.36627	0.0594368	up
CUST_141374_PI430048170	PIPOX	3.36432	0.0180403	up
CUST_42936_PI430048170	RAB27B	3.3607	0.044255	up
CUST_141504_PI430048170	SLCO4A1	3.35852	0.0274035	up
CUST_137405_PI430048170	DPYSL4	3.35829	0.00605908	up
CUST_130828_PI430048170	MCC	3.35686	0.0196886	up
CUST_127323_PI430048170	TRIML2	3.35493	0.0628196	up
CUST_108557_PI430048170	COL3A1	3.34997	0.0160855	up
CUST_135741_PI430048170	ADCK3	3.34801	0.00282493	up
CUST_127107_PI430048170	DMBT1	3.34299	0.00391006	up
CUST_140141_PI430048170	C1QTNF3	3.33631	0.0263151	up
CUST_127092_PI430048170	CFAP53	3.32604	0.00637194	up
CUST_89038_PI430048170	CEP95	3.32314	0.0358501	up
CUST_97086_PI430048170	PDGFRB	3.31893	0.028465	up
CUST_105410_PI430048170	CDK19	3.30873	0.0189916	up
CUST_131851_PI430048170	CARHSP1	3.30807	0.00791467	up
CUST_134785_PI430048170	ITGA10	3.30795	0.0866829	up
CUST_132153_PI430048170	NHLH1	3.3076	0.0127731	up
CUST_137072_PI430048170	GMPR	3.30056	0.00595551	up
CUST_80484_PI430048170	GLIS3	3.30055	0.0540319	up
CUST_96826_PI430048170	GLIS3	3.30002	0.0124045	up
CUST_128728_PI430048170	PKIG	3.29936	0.0360631	up
CUST_79194_PI430048170	WDR91	3.2969	0.00177483	up
CUST_141491_PI430048170	ADORA2A	3.29626	3.04564e-05	up
CUST_140418_PI430048170	OPRD1	3.29387	2.48057e-05	up
CUST_140964_PI430048170	HBP1	3.29181	0.0166134	up
CUST_111623_PI430048170	CD109	3.29006	0.0476341	up
CUST_127264_PI430048170	JARID2	3.28842	0.000898155	up
CUST_142192_PI430048170	ITPKB	3.2824	0.000172123	up
CUST_129359_PI430048170	FBXO2	3.27647	0.0162648	up
CUST_101872_PI430048170	SLC6A6	3.27642	0.0166944	up
CUST_99451_PI430048170	KDM7A	3.27472	0.000767363	up
CUST_140448_PI430048170	CAPN5	3.27315	0.0286764	up
CUST_138534_PI430048170	BDH2	3.26769	0.0292058	up
CUST_131197_PI430048170	NINJ2	3.26638	0.00947428	up
CUST_134290_PI430048170	TMEM51	3.26484	0.00270028	up
CUST_138845_PI430048170	TGFB1	3.2625	0.0171607	up
CUST_134599_PI430048170	PRRT1	3.25857	0.000865548	up
CUST_144099_PI430048170	COL3A1	3.25686	0.0199978	up
CUST_127780_PI430048170	HES1	3.25412	0.0141372	up
CUST_134458_PI430048170	TMEM158	3.25395	0.0218466	up
CUST_136678_PI430048170	LMO2	3.25078	0.0335506	up
CUST_130921_PI430048170	SQSTM1	3.24403	0.0402821	up
CUST_141142_PI430048170	ZCCHC18	3.23981	0.0818668	up
CUST_144596_PI430048170	TRIM69	3.23534	0.037181	up
CUST_128771_PI430048170	SEMA4C	3.23423	0.0381303	up
CUST_134743_PI430048170	LSMEM1	3.2316	0.00539738	up
CUST_131257_PI430048170	LACC1	3.23107	0.000183523	up
CUST_137315_PI430048170	PBXIP1	3.22925	0.00741594	up
CUST_143298_PI430048170	FRAT2	3.22241	0.0319921	up
CUST_143984_PI430048170	SDC1	3.21753	0.0142893	up
CUST_138400_PI430048170	RNF122	3.21687	0.00722409	up
CUST_128819_PI430048170	INPP5D	3.2154	0.0141637	up
CUST_136158_PI430048170	SNAI1	3.21438	0.000473529	up
CUST_142793_PI430048170	C2orf16	3.21288	0.00758615	up
CUST_144426_PI430048170	CFAP69	3.21115	0.0162927	up
CUST_140023_PI430048170	CPZ	3.21019	0.0401684	up
CUST_145610_PI430048170	CHRM3	3.20713	0.00602405	up
CUST_131107_PI430048170	FBP1	3.20351	0.00898422	up
CUST_135746_PI430048170	TNFRSF19	3.20018	0.00892134	up
CUST_133596_PI430048170	ZNF697	3.19861	0.000344498	up
CUST_141093_PI430048170	NUTM2G	3.19724	0.000560519	up
CUST_37464_PI430048170	CFAP61	3.19658	0.061067	up
CUST_130825_PI430048170	PDGFRB	3.19475	0.00846593	up
CUST_138839_PI430048170	PRICKLE2	3.19305	0.016966	up
CUST_141121_PI430048170	FAM20C	3.1919	0.00720436	up
CUST_93185_PI430048170	TRIB2	3.18885	6.01882e-06	up
CUST_106534_PI430048170	MUC5AC	3.1884	0.0219391	up
CUST_135002_PI430048170	HHAT	3.1854	0.071865	up
CUST_128361_PI430048170	C17orf105	3.18506	0.000398515	up
CUST_67168_PI430048170	PLEKHA5	3.18424	0.00217177	up
CUST_138900_PI430048170	PDLIM3	3.18401	0.000554496	up
CUST_63329_PI430048170	CEP95	3.18086	0.0155003	up
CUST_141546_PI430048170	STX1A	3.17931	0.00680683	up
CUST_134730_PI430048170	FAM227A	3.17572	0.0265452	up
CUST_130787_PI430048170	APOE	3.1756	0.00767145	up
CUST_133578_PI430048170	PNRC1	3.17249	0.019329	up
CUST_102671_PI430048170	ITGA10	3.16813	0.00027659	up
CUST_129902_PI430048170	COL18A1	3.1673	0.00372074	up
CUST_142765_PI430048170	MAOA	3.16624	0.0568349	up
CUST_132225_PI430048170	MFAP2	3.16609	0.0199885	up
CUST_141717_PI430048170	PHF21A	3.1603	0.0124726	up
CUST_137788_PI430048170	NR6A1	3.15992	0.0625916	up
CUST_90688_PI430048170	AKAP13	3.15803	0.0291971	up
CUST_140955_PI430048170	CACNA2D3	3.15546	0.000158065	up
CUST_138549_PI430048170	LXN	3.15497	0.00063005	up
CUST_140757_PI430048170	TBC1D8	3.15451	0.00652782	up
CUST_103916_PI430048170	VGLL4	3.15105	0.001115	up
CUST_69285_PI430048170	RAB31	3.15036	0.0484429	up
CUST_128622_PI430048170	RNF112	3.14911	0.0177039	up
CUST_107584_PI430048170	RGS14	3.14788	0.0135496	up
CUST_57076_PI430048170	IFITM10	3.14668	0.00606107	up
CUST_114856_PI430048170	ADGRA3	3.14466	0.0326941	up
CUST_75164_PI430048170	ZDHHC11	3.14389	0.0100742	up
CUST_134088_PI430048170	PLA2G4A	3.13946	0.00424195	up
CUST_136208_PI430048170	AQP1	3.13809	0.000956949	up
CUST_140445_PI430048170	IL1RL2	3.13706	6.40541e-05	up
CUST_115885_PI430048170	RAB31	3.13616	1.18172e-05	up
CUST_145305_PI430048170	BNC2	3.13352	0.000112828	up
CUST_134662_PI430048170	FAM178B	3.13092	0.000169324	up
CUST_134165_PI430048170	FAM65B	3.12376	0.0650832	up
CUST_136797_PI430048170	PGF	3.12266	0.0571316	up
CUST_13397_PI430048170	MALL	3.12109	0.00463032	up
CUST_144549_PI430048170	ADAMTS10	3.12061	0.00529415	up
CUST_139165_PI430048170	AKR7A3	3.11816	0.0232305	up
CUST_133386_PI430048170	MDM2	3.11795	0.0177909	up
CUST_140288_PI430048170	PTGDR2	3.11777	0.0214259	up
CUST_127187_PI430048170	PLA2G6	3.11685	0.0580492	up
CUST_131762_PI430048170	PLXNB1	3.11646	0.0220353	up
CUST_59797_PI430048170	ULK1	3.11519	0.0479795	up
CUST_136590_PI430048170	TMTC2	3.1147	0.0106368	up
CUST_127600_PI430048170	STEAP3	3.11283	0.0385382	up
CUST_137113_PI430048170	ADAMTS9	3.11233	0.0273826	up
CUST_127006_PI430048170	TSNARE1	3.11123	0.00668054	up
CUST_123969_PI430048170	JARID2	3.10936	0.0742288	up
CUST_127856_PI430048170	ZMYM2	3.10686	0.0738763	up
CUST_142633_PI430048170	C2orf66	3.09986	0.0406441	up
CUST_132098_PI430048170	MYLK4	3.09973	0.00499556	up
CUST_144284_PI430048170	SMAD1	3.08949	0.001275	up
CUST_56458_PI430048170	SLC29A3	3.08889	0.00366779	up
CUST_118767_PI430048170	MFAP2	3.08635	0.0067963	up
CUST_133500_PI430048170	IRAK2	3.0839	0.0374548	up
CUST_100016_PI430048170	C12orf79	3.08216	0.00759483	up
CUST_82957_PI430048170	NDRG4	3.07699	0.000927101	up
CUST_76895_PI430048170	JARID2	3.07574	0.0031599	up
CUST_144336_PI430048170	KIF13B	3.07493	0.0221983	up
CUST_137510_PI430048170	ABCA9	3.07011	0.0352765	up
CUST_72966_PI430048170	PFKFB4	3.0661	0.0263947	up
CUST_134665_PI430048170	SYN3	3.06376	0.00264119	up
CUST_3865_PI430048170	LGALS9	3.06312	0.0176005	up
CUST_140135_PI430048170	C1QTNF4	3.06305	0.0252855	up
CUST_130667_PI430048170	SOD3	3.06121	0.0123803	up
CUST_141934_PI430048170	YPEL3	3.05981	0.000581132	up
CUST_139333_PI430048170	UBALD2	3.05316	0.0220313	up
CUST_138826_PI430048170	VN1R1	3.05292	0.000117643	up
CUST_137437_PI430048170	GPC6	3.05061	0.00321199	up
CUST_143503_PI430048170	CCDC17	3.04641	0.0138182	up
CUST_111177_PI430048170	BCL6	3.04466	0.000388142	up
CUST_145499_PI430048170	TEX15	3.03926	0.0082393	up
CUST_95544_PI430048170	RBM44	3.0353	0.00962979	up
CUST_69496_PI430048170	RAB31	3.03471	0.0457049	up
CUST_98130_PI430048170	TBX3	3.03377	0.0296214	up
CUST_128384_PI430048170	NEURL2	3.0308	0.0424267	up
CUST_130148_PI430048170	SLC12A7	3.02567	0.0181785	up
CUST_144454_PI430048170	COL14A1	3.02232	0.00987787	up
CUST_145355_PI430048170	ARMC12	3.01853	0.044411	up
CUST_139512_PI430048170	CLIC6	3.01724	0.0294972	up
CUST_140122_PI430048170	MTUS2	3.01463	0.0544974	up
CUST_110178_PI430048170	MSI2	3.01449	0.0378885	up
CUST_138815_PI430048170	OBSL1	3.00655	0.0306756	up
CUST_132724_PI430048170	RSPH9	3.00566	0.00157762	up
CUST_129680_PI430048170	GUCA1B	3.00289	0.0129937	up
CUST_129960_PI430048170	SLC29A3	3.00154	0.00683434	up
CUST_145181_PI430048170	DCHS1	3.00144	0.0191878	up
CUST_53520_PI430048170	MFAP2	2.99764	0.00542493	up
CUST_134247_PI430048170	GPR162	2.99317	0.0735215	up
CUST_131807_PI430048170	TG	2.99221	0.00151655	up
CUST_145379_PI430048170	STX3	2.99097	0.000107926	up
CUST_142117_PI430048170	CTHRC1	2.98977	0.00512153	up
CUST_63541_PI430048170	TBC1D16	2.98694	0.00283874	up
CUST_128546_PI430048170	TENM4	2.98229	0.000865631	up
CUST_127330_PI430048170	ARSG	2.98185	0.00552746	up
CUST_128199_PI430048170	RAB31	2.98039	0.00772839	up
CUST_67543_PI430048170	RTKN	2.97976	0.00183412	up
CUST_134562_PI430048170	REC8	2.97777	0.00732412	up
CUST_68020_PI430048170	ADAMTS10	2.97724	0.000716985	up
CUST_136325_PI430048170	HSPA6	2.9766	0.022655	up
CUST_69807_PI430048170	GBP5	2.96884	0.0319529	up
CUST_67274_PI430048170	GNG2	2.96236	0.0874423	up
CUST_133076_PI430048170	CYTL1	2.95922	0.0138332	up
CUST_99755_PI430048170	ARMC9	2.95803	0.0141219	up
CUST_137128_PI430048170	ERO1LB	2.95516	5.54282e-05	up
CUST_60908_PI430048170	GNG2	2.95289	0.0234486	up
CUST_144135_PI430048170	GPR153	2.95209	0.017791	up
CUST_143195_PI430048170	SH3BP5	2.95169	0.0486931	up
CUST_142058_PI430048170	TMEM169	2.95107	0.000410625	up
CUST_127679_PI430048170	UCN	2.94766	0.0014978	up
CUST_130073_PI430048170	COL17A1	2.94623	0.0267944	up
CUST_140077_PI430048170	NCAM1	2.9443	0.0937331	up
CUST_130258_PI430048170	HSD17B14	2.94355	0.00199466	up
CUST_141976_PI430048170	ORAI2	2.94208	0.054901	up
CUST_135105_PI430048170	TP53TG3	2.94156	0.000250383	up
CUST_137207_PI430048170	SLC22A23	2.9415	0.000504074	up
CUST_81151_PI430048170	SLC44A1	2.94117	0.00284997	up
CUST_140297_PI430048170	BRINP1	2.92892	0.0423718	up
CUST_141169_PI430048170	ASPHD2	2.92118	0.0684424	up
CUST_130099_PI430048170	RGPD2	2.91619	0.00929368	up
CUST_94192_PI430048170	MEIG1	2.91168	0.00620206	up
CUST_128770_PI430048170	SEMA4B	2.90927	0.0525501	up
CUST_133435_PI430048170	RASL10B	2.90887	0.0255458	up
CUST_7630_PI430048170	HSPA6	2.90797	0.0357269	up
CUST_128465_PI430048170	HTR7	2.90596	0.000138516	up
CUST_118431_PI430048170	AMY2B	2.90535	0.00541323	up
CUST_136732_PI430048170	KCNN4	2.90427	0.0213978	up
CUST_139071_PI430048170	MBTD1	2.90225	0.0727063	up
CUST_136637_PI430048170	CEP95	2.90043	0.0464397	up
CUST_139076_PI430048170	ZFP36L1	2.89474	0.00327783	up
CUST_130839_PI430048170	RGS14	2.89284	0.0189582	up
CUST_129780_PI430048170	IRS1	2.89264	0.011172	up
CUST_140589_PI430048170	SHOX2	2.89242	0.00841177	up
CUST_116910_PI430048170	PBXIP1	2.88916	0.00142129	up
CUST_137381_PI430048170	CLSTN2	2.88916	0.0540558	up
CUST_135557_PI430048170	CPEB4	2.8856	2.79075e-05	up
CUST_94057_PI430048170	S1PR1	2.88415	0.00555303	up
CUST_75757_PI430048170	ARRDC3	2.88408	0.029636	up
CUST_141970_PI430048170	NXPE2	2.88406	0.000149549	up
CUST_145480_PI430048170	ULK1	2.87762	0.0144002	up
CUST_138476_PI430048170	CHRNA9	2.87525	0.0120433	up
CUST_119401_PI430048170	GUCY1A2	2.868	0.00122796	up
CUST_115488_PI430048170	C2orf27A	2.86632	0.0675817	up
CUST_143484_PI430048170	WDR19	2.86616	0.027786	up
CUST_144363_PI430048170	SPRED1	2.8658	0.0474492	up
CUST_133139_PI430048170	UBN2	2.86417	0.00288291	up
CUST_141474_PI430048170	AFF2	2.86321	9.83975e-05	up
CUST_111150_PI430048170	PLD1	2.86237	0.0278064	up
CUST_104779_PI430048170	LHFPL2	2.85924	0.0840316	up
CUST_143144_PI430048170	PLA2R1	2.85869	0.0784502	up
CUST_138785_PI430048170	SEMA3A	2.84922	0.000702431	up
CUST_99684_PI430048170	DHRS3	2.84879	0.0320532	up
CUST_119268_PI430048170	STX3	2.84068	0.00679034	up
CUST_128911_PI430048170	WISP2	2.83935	0.0417472	up
CUST_142658_PI430048170	CNKSR2	2.83865	0.000701338	up
CUST_105889_PI430048170	WDR91	2.83791	0.0434804	up
CUST_74202_PI430048170	PROM1	2.83556	0.00483616	up
CUST_104670_PI430048170	MATN2	2.83387	0.00348427	up
CUST_102865_PI430048170	BTG1	2.83049	0.0795483	up
CUST_60093_PI430048170	EPSTI1	2.8233	0.00156427	up
CUST_138037_PI430048170	SLC44A1	2.82185	0.0435639	up
CUST_112262_PI430048170	TSPAN6	2.81964	0.0455178	up
CUST_133530_PI430048170	KCND2	2.81781	0.00957344	up
CUST_138969_PI430048170	NOX4	2.81765	0.00032669	up
CUST_131172_PI430048170	ITPR2	2.81715	0.0488533	up
CUST_70854_PI430048170	SDCBP2	2.81618	0.0386423	up
CUST_128886_PI430048170	TBC1D16	2.81458	0.0125171	up
CUST_137461_PI430048170	RAB20	2.81333	0.00116199	up
CUST_128346_PI430048170	RTP4	2.81175	0.0227257	up
CUST_131199_PI430048170	GRK4	2.80246	0.0505621	up
CUST_134503_PI430048170	SAV1	2.80102	0.026428	up
CUST_76022_PI430048170	KLHL3	2.8001	0.0067827	up
CUST_133587_PI430048170	FBXL14	2.80001	0.00106434	up
CUST_140539_PI430048170	TMPRSS9	2.79714	0.0220201	up
CUST_139681_PI430048170	VASH1	2.79714	0.0221902	up
CUST_128699_PI430048170	VWA1	2.79653	0.0203196	up
CUST_137325_PI430048170	TMEM132A	2.79367	0.000307825	up
CUST_13399_PI430048170	MALL	2.79359	0.000224497	up
CUST_145454_PI430048170	NHS	2.79336	0.0404303	up
CUST_129574_PI430048170	FAM110B	2.79317	0.0283697	up
CUST_139743_PI430048170	MST1	2.7918	0.000217173	up
CUST_138656_PI430048170	OLFML2A	2.79071	0.0155323	up
CUST_130237_PI430048170	BTG1	2.78848	0.00544227	up
CUST_131159_PI430048170	LOC100133267	2.78749	0.0288607	up
CUST_130269_PI430048170	VCAM1	2.7873	0.00812523	up
CUST_93850_PI430048170	RAB31	2.77552	0.00413435	up
CUST_144703_PI430048170	KLHL3	2.77543	0.00766652	up
CUST_129691_PI430048170	JAKMIP3	2.77399	0.000703005	up
CUST_103970_PI430048170	PHC2	2.77291	0.0220686	up
CUST_129310_PI430048170	SOX5	2.76864	0.0200725	up
CUST_128278_PI430048170	GRIP2	2.76863	3.2377e-05	up
CUST_66878_PI430048170	WIPF1	2.76785	0.0247837	up
CUST_125360_PI430048170	CLU	2.7675	0.0114432	up
CUST_141556_PI430048170	RHBDL3	2.76685	0.0139964	up
CUST_131884_PI430048170	IGDCC4	2.76355	0.000362098	up
CUST_103122_PI430048170	AKAP13	2.76254	0.00115434	up
CUST_22876_PI430048170	MRLN	2.76199	0.0116941	up
CUST_139415_PI430048170	PPM1B	2.76149	0.000856235	up
CUST_132047_PI430048170	ZNF737	2.76014	8.04834e-05	up
CUST_77228_PI430048170	MDGA1	2.75947	0.00315878	up
CUST_133411_PI430048170	SPICE1	2.75906	0.102025	up
CUST_138719_PI430048170	SMOC1	2.75656	0.0817489	up
CUST_139024_PI430048170	ASCL5	2.74973	0.00148532	up
CUST_82826_PI430048170	TP53TG3	2.74857	0.000475884	up
CUST_134387_PI430048170	DNAH7	2.74039	0.047373	up
CUST_128583_PI430048170	CD14	2.7381	0.0307849	up
CUST_130362_PI430048170	KLF9	2.73808	0.0695408	up
CUST_55425_PI430048170	PFKFB2	2.73557	0.000359143	up
CUST_141319_PI430048170	NARF	2.73508	0.011463	up
CUST_93690_PI430048170	BSDC1	2.73446	0.00862039	up
CUST_127839_PI430048170	PGPEP1	2.73329	0.10265	up
CUST_145107_PI430048170	CYGB	2.7327	0.0178735	up
CUST_129061_PI430048170	PARP8	2.7295	0.0785073	up
CUST_91959_PI430048170	STX1A	2.72617	0.0100073	up
CUST_136347_PI430048170	GGT5	2.72204	0.0571167	up
CUST_3133_PI430048170	IL4I1	2.72066	0.0562105	up
CUST_135826_PI430048170	SARAF	2.72023	0.0528645	up
CUST_140921_PI430048170	IGSF1	2.71977	0.0415446	up
CUST_141425_PI430048170	DNALI1	2.71758	0.0117898	up
CUST_130369_PI430048170	IFNE	2.71754	0.00222315	up
CUST_72347_PI430048170	SYN3	2.71497	0.0478157	up
CUST_142510_PI430048170	BHLHE41	2.71371	0.00148068	up
CUST_105497_PI430048170	CCDC74B	2.71325	0.0058368	up
CUST_65017_PI430048170	PLEKHA4	2.71304	0.00360149	up
CUST_142580_PI430048170	CCDC136	2.71205	0.06148	up
CUST_90780_PI430048170	AMY2A	2.71039	3.34418e-05	up
CUST_136403_PI430048170	PROM2	2.70999	0.000324498	up
CUST_134171_PI430048170	CYFIP2	2.7099	0.00729769	up
CUST_144743_PI430048170	JUNB	2.70936	0.0646676	up
CUST_76023_PI430048170	KLHL3	2.70902	0.0692791	up
CUST_133857_PI430048170	TSPAN6	2.70452	0.0163027	up
CUST_134480_PI430048170	GATS	2.70319	0.0678552	up
CUST_145718_PI430048170	H2BFM	2.70083	0.0656349	up
CUST_112664_PI430048170	SPON1	2.69968	0.00263039	up
CUST_75420_PI430048170	SEPP1	2.69963	0.0468997	up
CUST_144626_PI430048170	LGI4	2.69941	0.0867074	up
CUST_110052_PI430048170	AKAP13	2.69736	6.74511e-05	up
CUST_132890_PI430048170	AUH	2.69664	0.000714387	up
CUST_137283_PI430048170	LOC101927844	2.69578	0.000253655	up
CUST_138879_PI430048170	VAV3	2.69437	0.00344494	up
CUST_72999_PI430048170	MST1	2.69207	0.0264139	up
CUST_137334_PI430048170	SPATA13	2.69184	0.0332463	up
CUST_128951_PI430048170	SPINT1	2.69169	0.00572334	up
CUST_128832_PI430048170	PRSS22	2.69136	0.0237608	up
CUST_109572_PI430048170	PLEKHA5	2.69112	0.0667844	up
CUST_137295_PI430048170	CD24	2.69101	0.0826524	up
CUST_126839_PI430048170	EFCAB7	2.68929	0.000235857	up
CUST_133293_PI430048170	NTN5	2.68624	0.0518599	up
CUST_132729_PI430048170	IQCH	2.68578	0.0161199	up
CUST_105736_PI430048170	ANKRD16	2.68313	0.0621531	up
CUST_133953_PI430048170	SEPP1	2.67906	0.0922327	up
CUST_141439_PI430048170	PCDHB13	2.67225	0.0164818	up
CUST_55802_PI430048170	C1orf101	2.66911	0.014607	up
CUST_145330_PI430048170	ALDOC	2.66901	0.0847504	up
CUST_140724_PI430048170	FOXS1	2.66626	0.0401807	up
CUST_135884_PI430048170	UBQLNL	2.66515	0.0851345	up
CUST_55081_PI430048170	TBX19	2.66432	0.00565901	up
CUST_136415_PI430048170	NFATC4	2.66255	0.00579124	up
CUST_73608_PI430048170	CPB1	2.66213	0.00290241	up
CUST_131503_PI430048170	CTSF	2.6595	0.0086241	up
CUST_135745_PI430048170	TNFRSF18	2.65874	0.0213695	up
CUST_130998_PI430048170	ADCY2	2.65736	0.0431394	up
CUST_54603_PI430048170	ZNF697	2.65638	0.0234068	up
CUST_129184_PI430048170	ADAM8	2.65415	0.000196416	up
CUST_144578_PI430048170	TCAF2	2.65388	8.70788e-05	up
CUST_128868_PI430048170	VGLL4	2.65381	0.127494	up
CUST_143034_PI430048170	C2orf27B	2.65308	0.0418802	up
CUST_51826_PI430048170	TENM4	2.65306	2.79879e-05	up
CUST_145219_PI430048170	PDZRN3	2.6526	0.032376	up
CUST_88372_PI430048170	SPON1	2.6511	0.000101606	up
CUST_133575_PI430048170	MMP19	2.65062	0.00355947	up
CUST_136339_PI430048170	PLD1	2.64853	0.0027419	up
CUST_135695_PI430048170	SPAG4	2.64783	0.0400848	up
CUST_137478_PI430048170	UCP3	2.64706	0.00259349	up
CUST_143458_PI430048170	CNTNAP2	2.64238	0.00167244	up
CUST_136358_PI430048170	C11orf87	2.64102	0.0864804	up
CUST_140195_PI430048170	PCCA	2.64021	0.0335761	up
CUST_136718_PI430048170	BEND6	2.63922	0.0195625	up
CUST_144398_PI430048170	SMIM3	2.6389	0.0511126	up
CUST_136617_PI430048170	ARL9	2.63748	0.00773899	up
CUST_134154_PI430048170	MALL	2.63721	0.0783984	up
CUST_138500_PI430048170	HTRA3	2.63694	0.00606673	up
CUST_142349_PI430048170	AGPAT4	2.63464	0.0750182	up
CUST_139989_PI430048170	WBSCR16	2.63412	0.0659397	up
CUST_103864_PI430048170	TMEM233	2.63329	0.0469975	up
CUST_63321_PI430048170	MILR1	2.63323	0.0236632	up
CUST_129389_PI430048170	GCKR	2.63153	0.0351077	up
CUST_144352_PI430048170	LAMA3	2.63076	0.0690182	up
CUST_72636_PI430048170	SRGAP3	2.63041	0.0938629	up
CUST_131593_PI430048170	ITGB7	2.62997	0.0190693	up
CUST_144126_PI430048170	HR	2.62885	0.000359085	up
CUST_145428_PI430048170	ASGR1	2.62881	0.087608	up
CUST_53181_PI430048170	C11orf95	2.62714	0.0707104	up
CUST_63460_PI430048170	SMIM5	2.62594	0.0871503	up
CUST_131059_PI430048170	SPSB1	2.62397	0.022383	up
CUST_61238_PI430048170	C14orf159	2.6238	0.0204469	up
CUST_118293_PI430048170	PIK3R3	2.62121	0.0366008	up
CUST_128654_PI430048170	ADAMTS12	2.62	0.0124335	up
CUST_133306_PI430048170	RFX3	2.61873	0.0152991	up
CUST_108621_PI430048170	ITIH4	2.61608	0.0444672	up
CUST_127055_PI430048170	KRT75	2.61532	0.0171926	up
CUST_143482_PI430048170	DISP1	2.61451	0.0293742	up
CUST_106121_PI430048170	TTC21A	2.61328	0.0319915	up
CUST_81836_PI430048170	FOXO4	2.6127	0.0156874	up
CUST_126899_PI430048170	NFE2	2.61249	0.0628517	up
CUST_137388_PI430048170	AKAP13	2.61188	0.0284236	up
CUST_133877_PI430048170	SRPX	2.60973	4.80794e-05	up
CUST_143894_PI430048170	ARFIP2	2.60845	0.0145465	up
CUST_133558_PI430048170	PCDHB15	2.60793	0.0130431	up
CUST_127358_PI430048170	JAK3	2.6067	0.00598175	up
CUST_65589_PI430048170	SPDYA	2.60655	0.014675	up
CUST_131911_PI430048170	NINL	2.60643	0.0475429	up
CUST_51925_PI430048170	CCDC74B	2.60556	0.00603543	up
CUST_138586_PI430048170	TNIK	2.60549	0.0277068	up
CUST_131527_PI430048170	SLC26A6	2.60351	0.00477159	up
CUST_129729_PI430048170	CCNG2	2.60101	0.0044422	up
CUST_127301_PI430048170	IGLL1	2.59917	0.0097236	up
CUST_138510_PI430048170	PRDM6	2.59872	0.0301646	up
CUST_138445_PI430048170	PRDM2	2.5984	0.0156825	up
CUST_145338_PI430048170	MATN2	2.59786	0.0409794	up
CUST_135897_PI430048170	KIAA0895L	2.59547	0.00146246	up
CUST_69740_PI430048170	CUBN	2.59314	0.114226	up
CUST_145412_PI430048170	CCDC74B	2.59306	0.0583048	up
CUST_138805_PI430048170	DMRTA1	2.59081	0.0473883	up
CUST_130466_PI430048170	PIK3R3	2.58897	0.00501844	up
CUST_50128_PI430048170	SEMA6C	2.58663	0.00331299	up
CUST_132777_PI430048170	JAM2	2.58644	0.0101465	up
CUST_163_PI430053867	CIAO1	2.5864	0.0389585	up
CUST_144328_PI430048170	SREBF1	2.58461	0.0420749	up
CUST_131891_PI430048170	SYPL2	2.58117	0.000111568	up
CUST_139563_PI430048170	TP53INP2	2.58073	0.0208522	up
CUST_2134_PI430048170	IQCA1	2.58055	0.000159525	up
CUST_135941_PI430048170	MAML3	2.57916	0.0219772	up
CUST_136656_PI430048170	PAQR5	2.57874	0.0469406	up
CUST_129338_PI430048170	LRRC73	2.57561	0.00259408	up
CUST_129746_PI430048170	ALX4	2.57342	0.00112715	up
CUST_144702_PI430048170	LOC100130705	2.57191	0.0306703	up
CUST_131999_PI430048170	RASEF	2.57162	0.00883316	up
CUST_93750_PI430048170	BRSK1	2.57063	0.000453791	up
CUST_127624_PI430048170	CCDC102B	2.56936	0.00160127	up
CUST_139140_PI430048170	GPR183	2.56906	0.0114032	up
CUST_139178_PI430048170	---	2.56822	0.00119277	up
CUST_81002_PI430048170	AUH	2.55975	0.0963355	up
CUST_134091_PI430048170	PLEKHA4	2.55514	0.000547256	up
CUST_128188_PI430048170	SELENBP1	2.55401	0.0290106	up
CUST_143689_PI430048170	ABHD2	2.55384	0.00108234	up
CUST_90982_PI430048170	BBS9	2.55298	0.00265295	up
CUST_128980_PI430048170	GABBR1	2.55291	1.32046e-05	up
CUST_62348_PI430048170	GOLGA6L9	2.55155	0.00101441	up
CUST_145649_PI430048170	HOXD3	2.55101	0.0309478	up
CUST_144427_PI430048170	ZFX	2.55051	0.0109162	up
CUST_51669_PI430048170	TVP23C	2.54314	0.0155937	up
CUST_71393_PI430048170	FAM209A	2.54211	0.0277864	up
CUST_104935_PI430048170	GOLGA6L9	2.54148	0.00911875	up
CUST_136443_PI430048170	ZBTB1	2.54028	0.0723123	up
CUST_139011_PI430048170	GLA	2.53983	0.0176654	up
CUST_135239_PI430048170	CDK19	2.53796	0.00242775	up
CUST_124013_PI430048170	ZNF391	2.53511	0.0356631	up
CUST_134598_PI430048170	PRRT2	2.53392	0.00504932	up
CUST_144845_PI430048170	LAMB1	2.53174	0.00203578	up
CUST_59900_PI430048170	TNFRSF19	2.53119	0.00232013	up
CUST_132908_PI430048170	PDE7A	2.52923	0.000177256	up
CUST_1959_PI430048170	INAFM1	2.52906	0.000224623	up
CUST_81635_PI430048170	SRPX	2.52874	0.00094341	up
CUST_141881_PI430048170	TSNAXIP1	2.52687	0.000747331	up
CUST_114374_PI430048170	LTA	2.5263	0.0444392	up
CUST_131916_PI430048170	BMPR1B	2.52594	0.0120632	up
CUST_138137_PI430048170	C19orf18	2.52471	0.00112073	up
CUST_98787_PI430048170	SMAD1	2.52327	0.0254922	up
CUST_128457_PI430048170	LRRC56	2.52273	0.106372	up
CUST_127697_PI430048170	NDP	2.52262	3.64544e-06	up
CUST_88924_PI430048170	KIAA0895L	2.52225	0.00531678	up
CUST_119281_PI430048170	C11orf95	2.52171	0.107175	up
CUST_126698_PI430048170	PKD2L2	2.52108	0.0284192	up
CUST_69260_PI430048170	SGCA	2.51951	0.0578749	up
CUST_66124_PI430048170	KDM3A	2.51934	0.000518486	up
CUST_144051_PI430048170	FAM117A	2.51696	0.00342248	up
CUST_139342_PI430048170	IHH	2.51585	0.00243815	up
CUST_138054_PI430048170	LRRC4	2.5157	0.0124773	up
CUST_133376_PI430048170	LEFTY1	2.51526	0.00193009	up
CUST_135805_PI430048170	CLU	2.5152	0.0199908	up
CUST_126840_PI430048170	EFCAB6	2.51513	0.0245745	up
CUST_102064_PI430048170	CCDC136	2.51469	0.00959363	up
CUST_127303_PI430048170	MILR1	2.51453	0.00688158	up
CUST_94116_PI430048170	EFCAB13	2.51424	0.0164849	up
CUST_127556_PI430048170	TFDP2	2.51421	0.0351868	up
CUST_61137_PI430048170	PGF	2.51325	0.0219692	up
CUST_142868_PI430048170	L3MBTL3	2.51267	0.0439786	up
CUST_131666_PI430048170	DACT3	2.5119	0.0401737	up
CUST_143091_PI430048170	CCDC110	2.51082	0.0779291	up
CUST_53558_PI430048170	NBPF3	2.50997	0.0159141	up
CUST_128522_PI430048170	TBX3	2.5098	0.00832323	up
CUST_138594_PI430048170	HIST2H2BE	2.50881	0.0296028	up
CUST_142077_PI430048170	PNPLA7	2.50734	0.0131574	up
CUST_68472_PI430048170	NARF	2.50379	0.00159481	up
CUST_132815_PI430048170	WDR26	2.50292	0.0175914	up
CUST_133773_PI430048170	NBPF14	2.50163	0.00146017	up
CUST_129426_PI430048170	CACNA1I	2.50068	0.0163177	up
CUST_131332_PI430048170	CPO	2.4994	0.0389135	up
CUST_90487_PI430048170	IGFBP3	2.49599	0.000678214	up
CUST_133968_PI430048170	ASPRV1	2.49583	0.0161151	up
CUST_133695_PI430048170	LIFR	2.49471	0.0719731	up
CUST_137170_PI430048170	CFAP44	2.49352	0.0909449	up
CUST_143344_PI430048170	C14orf159	2.49158	0.000753248	up
CUST_130257_PI430048170	FMNL3	2.49153	0.0661487	up
CUST_139195_PI430048170	NR1H3	2.49134	0.00669798	up
CUST_70097_PI430048170	DHRS3	2.48929	0.00247575	up
CUST_64974_PI430048170	INAFM1	2.48929	0.0114532	up
CUST_140992_PI430048170	TNFSF13B	2.48815	0.0111469	up
CUST_134763_PI430048170	TEAD2	2.48797	0.036419	up
CUST_133541_PI430048170	COL26A1	2.48795	0.0451765	up
CUST_131815_PI430048170	C19orf80	2.48647	0.0578035	up
CUST_135478_PI430048170	PRR5L	2.4861	0.0988008	up
CUST_132809_PI430048170	UNC5B	2.48587	0.0170189	up
CUST_145109_PI430048170	CHGB	2.4853	0.0114737	up
CUST_141292_PI430048170	LTBP3	2.48099	0.00718327	up
CUST_130705_PI430048170	ARRDC2	2.48065	0.00172286	up
CUST_141931_PI430048170	COL5A3	2.48018	0.000329597	up
CUST_133834_PI430048170	ZNF436	2.47895	0.00968908	up
CUST_140103_PI430048170	ENGASE	2.4786	0.0184287	up
CUST_65772_PI430048170	STON1-GTF2A1L	2.47804	0.00152698	up
CUST_130380_PI430048170	SLC6A12	2.47779	0.0156706	up
CUST_72969_PI430048170	SLC26A6	2.46831	0.0323766	up
CUST_68791_PI430048170	EFCAB13	2.46721	0.00183487	up
CUST_128772_PI430048170	RIPK4	2.46652	0.0215804	up
CUST_133702_PI430048170	PTEN	2.46503	0.000746448	up
CUST_112330_PI430048170	NBPF8	2.46448	0.00616586	up
CUST_136759_PI430048170	RDH8	2.46264	0.00687813	up
CUST_131723_PI430048170	SYCP1	2.46144	0.00947488	up
CUST_130492_PI430048170	ASIP	2.46	8.27489e-05	up
CUST_140819_PI430048170	TFPI2	2.45988	0.0298153	up
CUST_9309_PI430048170	RAB11FIP4	2.45922	0.000321657	up
CUST_136315_PI430048170	DAND5	2.45889	0.0135264	up
CUST_138889_PI430048170	AKR1B15	2.4581	0.00172498	up
CUST_73002_PI430048170	MST1	2.45747	0.0212882	up
CUST_129854_PI430048170	ACP5	2.45671	0.00482903	up
CUST_104639_PI430048170	NHS	2.45658	0.131228	up
CUST_129376_PI430048170	A4GALT	2.45646	0.109507	up
CUST_115244_PI430048170	P2RX6	2.45504	0.0365772	up
CUST_144913_PI430048170	SVIL	2.44688	0.0125725	up
CUST_142254_PI430048170	RNASEL	2.44637	0.0448243	up
CUST_137937_PI430048170	TBX6	2.44621	0.034704	up
CUST_128108_PI430048170	NBPF20	2.44483	0.0101622	up
CUST_68907_PI430048170	FGGY	2.44252	0.00261158	up
CUST_129025_PI430048170	GAS1	2.44096	0.00676217	up
CUST_136885_PI430048170	RFXAP	2.43947	0.011211	up
CUST_133579_PI430048170	PCDHB14	2.43937	0.037041	up
CUST_137882_PI430048170	NBPF15	2.43913	0.00302454	up
CUST_130581_PI430048170	AMT	2.43858	0.0598757	up
CUST_138774_PI430048170	PXYLP1	2.43736	0.0145613	up
CUST_95823_PI430048170	FAM20C	2.43676	0.000302703	up
CUST_131564_PI430048170	UBAP1L	2.43667	0.00596497	up
CUST_130778_PI430048170	DHRS9	2.43519	0.000264277	up
CUST_145433_PI430048170	ABHD4	2.43397	0.0135254	up
CUST_137512_PI430048170	WIPF1	2.43388	0.00615774	up
CUST_129663_PI430048170	INAFM1	2.43308	0.00227629	up
CUST_95306_PI430048170	NARF	2.43199	0.0207516	up
CUST_138297_PI430048170	TTC25	2.42996	0.0166657	up
CUST_133375_PI430048170	CRIPT	2.42993	0.0641697	up
CUST_59993_PI430048170	N4BP2L2	2.42768	0.005285	up
CUST_135979_PI430048170	IFI16	2.42727	0.0144015	up
CUST_131376_PI430048170	ACRC	2.42629	0.103682	up
CUST_145246_PI430048170	TNFRSF10A	2.42578	0.0390929	up
CUST_141770_PI430048170	TP53AIP1	2.42433	0.000267234	up
CUST_130633_PI430048170	EPSTI1	2.42367	0.0860934	up
CUST_137456_PI430048170	RAB26	2.42164	0.000588527	up
CUST_78046_PI430048170	MICALL2	2.42156	0.000226455	up
CUST_134644_PI430048170	TACSTD2	2.42045	0.000859366	up
CUST_129849_PI430048170	KDM3A	2.41898	0.00531449	up
CUST_134382_PI430048170	DNAH1	2.41681	0.115282	up
CUST_128051_PI430048170	ODF3B	2.41617	0.00728646	up
CUST_95594_PI430048170	MMP11	2.41535	0.00208694	up
CUST_139688_PI430048170	CDKN2B	2.41364	0.012406	up
CUST_135432_PI430048170	ZNF862	2.4136	0.0231725	up
CUST_134299_PI430048170	ALDH3A1	2.41317	0.00597202	up
CUST_129808_PI430048170	POLG2	2.41251	0.00223178	up
CUST_76387_PI430048170	C5orf45	2.41192	0.000676634	up
CUST_136912_PI430048170	ACVR1C	2.41061	0.057542	up
CUST_94860_PI430048170	RELB	2.407	0.000107838	up
CUST_140859_PI430048170	GAP43	2.40667	0.033104	up
CUST_127542_PI430048170	C1orf54	2.40578	0.00308164	up
CUST_138533_PI430048170	BDH1	2.40573	0.00315239	up
CUST_135367_PI430048170	BTN3A2	2.40554	0.117775	up
CUST_128334_PI430048170	SPON2	2.40388	0.00453324	up
CUST_140020_PI430048170	HIP1R	2.40336	0.00127967	up
CUST_95180_PI430048170	RGS12	2.40274	0.0331392	up
CUST_140353_PI430048170	PCDHA8	2.40108	0.0219823	up
CUST_104366_PI430048170	ATP9A	2.40072	0.0913602	up
CUST_144374_PI430048170	MRAP2	2.39742	0.0745036	up
CUST_49852_PI430048170	STX1A	2.39486	0.00298715	up
CUST_138057_PI430048170	C6orf165	2.3941	0.00422325	up
CUST_131642_PI430048170	C10orf107	2.39312	0.0368982	up
CUST_129204_PI430048170	PCDHB4	2.39126	0.0397079	up
CUST_132293_PI430048170	C8orf74	2.39094	0.0031482	up
CUST_134999_PI430048170	HOXA2	2.38776	0.0665373	up
CUST_88669_PI430048170	C1RL	2.38535	0.00325379	up
CUST_144769_PI430048170	SERPING1	2.38418	0.0112558	up
CUST_132993_PI430048170	IVNS1ABP	2.38375	0.0608467	up
CUST_143629_PI430048170	BHLHE40	2.38359	0.0404591	up
CUST_129395_PI430048170	CARD6	2.38269	0.00855652	up
CUST_143035_PI430048170	C2orf27A	2.3826	0.00304942	up
CUST_132291_PI430048170	ITPRIP	2.38001	7.22127e-05	up
CUST_136695_PI430048170	SESN1	2.37942	0.0587989	up
CUST_126986_PI430048170	PPM1N	2.37887	0.132888	up
CUST_107046_PI430048170	TNFRSF10C	2.37826	0.000701655	up
CUST_138841_PI430048170	PRICKLE1	2.37787	7.89967e-05	up
CUST_142182_PI430048170	CLEC2D	2.37761	0.0271057	up
CUST_81506_PI430048170	PNPLA7	2.37739	0.073402	up
CUST_131547_PI430048170	LAD1	2.37729	0.00146753	up
CUST_123500_PI430048170	SERINC5	2.37712	0.00524571	up
CUST_141511_PI430048170	KCNA6	2.37687	0.00290246	up
CUST_140518_PI430048170	MACROD2	2.37449	0.0539226	up
CUST_55000_PI430048170	FCGR2A	2.37383	0.016408	up
CUST_131937_PI430048170	IFIH1	2.37373	0.0201132	up
CUST_104153_PI430048170	SOX6	2.37227	0.142415	up
CUST_134930_PI430048170	TTC21A	2.37224	0.14081	up
CUST_136734_PI430048170	FAM78B	2.37052	0.0001668	up
CUST_132004_PI430048170	ZNF555	2.36999	0.000268851	up
CUST_134206_PI430048170	FAM214A	2.36988	0.00675506	up
CUST_145034_PI430048170	SLC26A10	2.3694	0.0228808	up
CUST_144461_PI430048170	OCLN	2.36914	0.0385276	up
CUST_131664_PI430048170	C9orf24	2.36874	0.0103892	up
CUST_143019_PI430048170	SULT1A3	2.36821	0.0315796	up
CUST_119162_PI430048170	SOX6	2.36741	0.00626399	up
CUST_137886_PI430048170	NBPF11	2.36593	0.0406793	up
CUST_137485_PI430048170	MRPS6	2.36395	0.00252359	up
CUST_132082_PI430048170	AEBP1	2.36279	0.0196796	up
CUST_144313_PI430048170	FBXL20	2.36181	0.0857639	up
CUST_140461_PI430048170	EGR1	2.35985	0.101174	up
CUST_132850_PI430048170	ADGRL1	2.35984	0.000849492	up
CUST_110101_PI430048170	KSR1	2.35827	0.0399222	up
CUST_83136_PI430048170	WWOX	2.3573	0.00155286	up
CUST_144931_PI430048170	CPT1B	2.35696	0.0495275	up
CUST_127111_PI430048170	MPZ	2.35655	0.00167281	up
CUST_139022_PI430048170	C5orf45	2.35387	0.0649276	up
CUST_127077_PI430048170	CD72	2.35218	0.0108594	up
CUST_130855_PI430048170	TMEM140	2.35078	0.0039104	up
CUST_127356_PI430048170	RPS6KA3	2.35022	0.01774	up
CUST_128207_PI430048170	TAF7L	2.34768	0.000371757	up
CUST_134525_PI430048170	COL21A1	2.34755	0.0764894	up
CUST_131101_PI430048170	C20orf195	2.3455	0.051493	up
CUST_61811_PI430048170	ELL3	2.34507	0.0611722	up
CUST_136197_PI430048170	ADAM19	2.34457	0.0402854	up
CUST_104532_PI430048170	PMEL	2.34454	0.00040849	up
CUST_131300_PI430048170	SMOX	2.34341	0.0021343	up
CUST_139379_PI430048170	FAM118A	2.34269	0.099212	up
CUST_144648_PI430048170	ALDH2	2.34077	0.0755172	up
CUST_122742_PI430048170	ZBTB20	2.33905	0.0100187	up
CUST_105671_PI430048170	CCDC136	2.33846	0.0316087	up
CUST_137902_PI430048170	PIM3	2.3374	2.46428e-05	up
CUST_142465_PI430048170	RELB	2.33739	0.0265732	up
CUST_131281_PI430048170	JMY	2.33739	0.00291298	up
CUST_140424_PI430048170	CYP2S1	2.33721	0.0514564	up
CUST_106683_PI430048170	COLQ	2.3364	0.00107346	up
CUST_137622_PI430048170	CHN1	2.33515	0.000694877	up
CUST_134494_PI430048170	PPFIA4	2.33277	0.03567	up
CUST_67444_PI430048170	CELF4	2.3325	0.00131906	up
CUST_140652_PI430048170	C1RL	2.33107	0.0466106	up
CUST_135764_PI430048170	HEXDC	2.33003	0.00321663	up
CUST_132017_PI430048170	PHC2	2.32988	0.0114262	up
CUST_62319_PI430048170	GOLGA6L4	2.32919	0.0104343	up
CUST_140688_PI430048170	SYT13	2.32819	0.0202051	up
CUST_120958_PI430048170	NARF	2.32668	0.123659	up
CUST_92899_PI430048170	PARP8	2.3265	0.00148067	up
CUST_139475_PI430048170	RTKN	2.32622	0.0454704	up
CUST_130379_PI430048170	ADORA1	2.32126	0.0524491	up
CUST_134958_PI430048170	PLA2G4C	2.31668	0.000764559	up
CUST_88327_PI430048170	TTC25	2.31623	0.0653329	up
CUST_133713_PI430048170	TCF4	2.31539	0.13392	up
CUST_89288_PI430048170	STK11IP	2.31403	0.078112	up
CUST_138146_PI430048170	KCNRG	2.31225	0.00356269	up
CUST_41273_PI430048170	NBPF14	2.31155	0.035293	up
CUST_129113_PI430048170	C7orf61	2.31145	0.0203129	up
CUST_92283_PI430048170	ABHD2	2.31106	0.0354625	up
CUST_50109_PI430048170	NBPF11	2.31066	0.0552132	up
CUST_127561_PI430048170	LIPC	2.31061	0.000147635	up
CUST_108891_PI430048170	DYNLRB2	2.30999	0.00438222	up
CUST_128177_PI430048170	CLEC18C	2.30911	0.0406958	up
CUST_138521_PI430048170	RASL12	2.30881	0.109068	up
CUST_116476_PI430048170	TRIM29	2.30729	5.28381e-07	up
CUST_127065_PI430048170	PER1	2.30671	0.0210448	up
CUST_138296_PI430048170	ANKZF1	2.30639	0.0443051	up
CUST_58561_PI430048170	ING4	2.3051	0.0618643	up
CUST_88252_PI430048170	TTC25	2.30458	0.0486422	up
CUST_138265_PI430048170	AGAP1	2.30448	0.0764152	up
CUST_140564_PI430048170	CBR3	2.30445	0.0150049	up
CUST_128816_PI430048170	ZNRF1	2.30402	0.00380034	up
CUST_145478_PI430048170	BOC	2.30314	0.130487	up
CUST_43636_PI430048170	MYH3	2.30268	0.0946621	up
CUST_139603_PI430048170	KLF8	2.30136	0.125976	up
CUST_141190_PI430048170	BTN3A3	2.30129	0.144901	up
CUST_132570_PI430048170	SGCA	2.30042	0.0530635	up
CUST_137662_PI430048170	PALMD	2.30027	0.00610602	up
CUST_145528_PI430048170	GNL1	2.30007	0.0553335	up
CUST_121991_PI430048170	COL6A3	2.2999	0.0141372	up
CUST_136417_PI430048170	NFATC2	2.29717	0.0180276	up
CUST_137351_PI430048170	NBPF9	2.29709	0.103324	up
CUST_29052_PI430048170	SULT1A3	2.29703	0.0831241	up
CUST_128523_PI430048170	SEC23IP	2.29664	0.150892	up
CUST_127538_PI430048170	TMED6	2.29556	2.06297e-05	up
CUST_137509_PI430048170	ABCA8	2.29376	0.0718213	up
CUST_139343_PI430048170	QRFPR	2.29351	0.0116712	up
CUST_104320_PI430048170	KIAA0195	2.29298	0.0751981	up
CUST_126847_PI430048170	IL17RD	2.29155	0.00449938	up
CUST_138654_PI430048170	OR4A16	2.29036	0.000686693	up
CUST_106270_PI430048170	SP110	2.28918	0.00233432	up
CUST_141103_PI430048170	GP2	2.2885	0.0100154	up
CUST_143756_PI430048170	POMT2	2.28843	0.0953074	up
CUST_126896_PI430048170	GYG2	2.28753	0.0276511	up
CUST_135393_PI430048170	SLC39A11	2.2873	0.0435991	up
CUST_115196_PI430048170	APOL3	2.28515	0.019369	up
CUST_2311_PI430048170	NBPF11	2.28481	0.0404998	up
CUST_108915_PI430048170	ALDH3A1	2.28284	0.121506	up
CUST_131688_PI430048170	RAB40AL	2.28046	0.0225944	up
CUST_139721_PI430048170	RARRES3	2.28036	0.000239212	up
CUST_133505_PI430048170	PKNOX2	2.2796	0.00777284	up
CUST_130888_PI430048170	NR2F1	2.27812	0.0247743	up
CUST_66260_PI430048170	COA5	2.27783	0.0209625	up
CUST_63866_PI430048170	DTNA	2.27774	0.0124318	up
CUST_130957_PI430048170	PRPSAP1	2.2774	0.0418048	up
CUST_128888_PI430048170	ANKS4B	2.27728	0.106168	up
CUST_129784_PI430048170	NAA38	2.2764	0.00932497	up
CUST_137588_PI430048170	ZHX2	2.2759	0.1163	up
CUST_136675_PI430048170	CLDN10	2.27487	0.0522528	up
CUST_67770_PI430048170	PHF21A	2.27479	0.02563	up
CUST_135955_PI430048170	ZSWIM5	2.27467	0.0792712	up
CUST_132194_PI430048170	STK36	2.27437	0.0912453	up
CUST_37556_PI430048170	UBAP1L	2.27409	0.00247859	up
CUST_129048_PI430048170	CAMK1D	2.27391	0.00131946	up
CUST_93784_PI430048170	CUL9	2.27344	0.00343862	up
CUST_145332_PI430048170	ZNF853	2.27201	5.8429e-05	up
CUST_129558_PI430048170	CEP68	2.27056	0.012348	up
CUST_126658_PI430048170	ABTB1	2.27049	0.0278524	up
CUST_129877_PI430048170	TRAPPC6A	2.26898	0.125508	up
CUST_108496_PI430048170	TGFB1	2.26885	0.000571472	up
CUST_138918_PI430048170	CYP2E1	2.26819	0.155866	up
CUST_54682_PI430048170	NBPF12	2.2667	0.00496865	up
CUST_70571_PI430048170	ANKZF1	2.2654	0.00597743	up
CUST_128549_PI430048170	WWOX	2.26319	0.00216754	up
CUST_2531_PI430048170	TMEM217	2.26162	0.0126676	up
CUST_136345_PI430048170	GGT1	2.26112	0.00646746	up
CUST_145252_PI430048170	ACCS	2.261	0.0753553	up
CUST_128127_PI430048170	MAN1A1	2.2608	0.0845412	up
CUST_130117_PI430048170	DYNLRB2	2.26058	0.00494953	up
CUST_130328_PI430048170	TAS2R5	2.2603	0.00431405	up
CUST_142363_PI430048170	COX19	2.2598	0.000210781	up
CUST_134836_PI430048170	LSM8	2.2596	0.00458554	up
CUST_142193_PI430048170	ITPKA	2.25916	0.0999786	up
CUST_67980_PI430048170	TMEM135	2.25875	0.00291529	up
CUST_54642_PI430048170	NBPF20	2.25697	0.00189694	up
CUST_137924_PI430048170	ARHGAP27	2.25617	0.0328064	up
CUST_137668_PI430048170	RSPH3	2.25478	0.0520486	up
CUST_116943_PI430048170	NBPF12	2.25426	0.0985854	up
CUST_135206_PI430048170	ROM1	2.25265	0.112464	up
CUST_138637_PI430048170	IFIT3	2.25195	0.0516375	up
CUST_134839_PI430048170	CSGALNACT2	2.25158	0.0569945	up
CUST_129407_PI430048170	SULF1	2.25113	0.000402361	up
CUST_141002_PI430048170	MAP3K12	2.25094	0.030546	up
CUST_140985_PI430048170	HMCN1	2.24974	0.0185965	up
CUST_105295_PI430048170	LAT	2.24948	0.00864542	up
CUST_144465_PI430048170	RASGEF1B	2.24927	0.0204218	up
CUST_137521_PI430048170	HEPH	2.24723	0.00946881	up
CUST_127885_PI430048170	KCNIP2	2.24556	0.0271164	up
CUST_132971_PI430048170	MUC20	2.24502	0.032124	up
CUST_127740_PI430048170	SLC25A29	2.24502	0.0311199	up
CUST_95325_PI430048170	MICALL2	2.24434	0.0486324	up
CUST_138921_PI430048170	FGGY	2.24404	0.037357	up
CUST_145297_PI430048170	HIST1H2BG	2.24345	0.00196467	up
CUST_134607_PI430048170	PCMTD1	2.24323	0.0280423	up
CUST_110471_PI430048170	VN1R1	2.24281	0.0787187	up
CUST_138827_PI430048170	TMEM217	2.24233	0.0883856	up
CUST_50495_PI430048170	NBPF8	2.24207	0.0216351	up
CUST_132937_PI430048170	ETV7	2.24074	0.000129754	up
CUST_139896_PI430048170	FAM188B	2.23987	0.00748359	up
CUST_139929_PI430048170	KIAA1683	2.23959	0.000598305	up
CUST_123525_PI430048170	NR2F1	2.23919	0.00491555	up
CUST_127544_PI430048170	ACVR1	2.23851	0.0292283	up
CUST_133188_PI430048170	NBL1	2.23739	0.00714126	up
CUST_137885_PI430048170	NBPF11	2.23486	0.0262942	up
CUST_132412_PI430048170	TDRP	2.23472	0.109042	up
CUST_131297_PI430048170	RNF19B	2.2347	0.000120405	up
CUST_128840_PI430048170	NRP2	2.23463	0.0186167	up
CUST_83474_PI430048170	SAT2	2.2328	0.106162	up
CUST_83109_PI430048170	ZNRF1	2.23126	0.000434915	up
CUST_134134_PI430048170	GLB1L2	2.23064	0.000950403	up
CUST_127336_PI430048170	ARSI	2.23017	0.0752211	up
CUST_104392_PI430048170	ABCA7	2.2291	0.0012159	up
CUST_116414_PI430048170	DHH	2.22909	0.0594886	up
CUST_132735_PI430048170	DFNB59	2.22828	0.0142711	up
CUST_37993_PI430048170	PSD3	2.22763	0.00217173	up
CUST_138401_PI430048170	RNF125	2.22726	0.00194191	up
CUST_140194_PI430048170	ETNK1	2.22718	0.0366495	up
CUST_137524_PI430048170	KCTD7	2.2256	0.000727821	up
CUST_141940_PI430048170	SH3PXD2A	2.22476	0.0329921	up
CUST_126975_PI430048170	OTUD7A	2.22472	0.000965028	up
CUST_138919_PI430048170	VSIG8	2.22398	0.0159969	up
CUST_142453_PI430048170	XPR1	2.22147	0.00204654	up
CUST_144502_PI430048170	PPAP2C	2.22082	0.00438385	up
CUST_62375_PI430048170	ISG20	2.22076	0.0300354	up
CUST_105481_PI430048170	STARD10	2.22068	0.0198207	up
CUST_140546_PI430048170	TMPRSS6	2.22033	0.0171971	up
CUST_137174_PI430048170	FAM134B	2.22013	0.0233477	up
CUST_107496_PI430048170	NEO1	2.21972	0.0809592	up
CUST_142121_PI430048170	PTPN13	2.21955	0.0146314	up
CUST_140567_PI430048170	ESRRB	2.21787	0.0269247	up
CUST_136081_PI430048170	CCDC74B	2.21766	0.0786122	up
CUST_110039_PI430048170	NEIL1	2.21711	0.0180486	up
CUST_145697_PI430048170	EYA1	2.21422	0.000429325	up
CUST_93122_PI430048170	CAPN12	2.21341	0.0176708	up
CUST_141375_PI430048170	VAMP1	2.2133	0.0529433	up
CUST_131005_PI430048170	DLG4	2.21299	0.00022797	up
CUST_132096_PI430048170	GOLGA6L9	2.21237	0.0281103	up
CUST_90644_PI430048170	ADAM32	2.21219	0.0668129	up
CUST_113027_PI430048170	SAT2	2.21022	0.102479	up
CUST_137887_PI430048170	NBPF12	2.20879	0.113861	up
CUST_81229_PI430048170	PAPPA	2.20752	8.07845e-05	up
CUST_22874_PI430048170	MRLN	2.20686	0.0592246	up
CUST_129315_PI430048170	PCSK4	2.20682	0.00306599	up
CUST_143761_PI430048170	STARD9	2.20669	0.0383766	up
CUST_137049_PI430048170	HSD11B1	2.20657	0.110085	up
CUST_132999_PI430048170	ZBTB20	2.20615	0.000305585	up
CUST_57474_PI430048170	PHF21A	2.20576	0.00321183	up
CUST_142370_PI430048170	ZMYND12	2.20504	0.0730281	up
CUST_93802_PI430048170	PER1	2.20453	0.00722553	up
CUST_92580_PI430048170	GAL3ST4	2.20418	0.00312632	up
CUST_139485_PI430048170	GPLD1	2.20417	0.0161846	up
CUST_131507_PI430048170	CTSB	2.20391	0.0476448	up
CUST_121855_PI430048170	SESTD1	2.2034	0.126669	up
CUST_57547_PI430048170	SERPING1	2.20302	0.068809	up
CUST_132063_PI430048170	NPFF	2.20295	0.00544855	up
CUST_139340_PI430048170	BAZ2B	2.20212	0.0577304	up
CUST_2322_PI430048170	TTC25	2.20184	0.042746	up
CUST_137255_PI430048170	CLCN7	2.20027	0.0210905	up
CUST_84505_PI430048170	SEC31B	2.19952	0.0499614	up
CUST_105622_PI430048170	ZNF75D	2.19927	0.114854	up
CUST_138201_PI430048170	DUSP23	2.19894	0.180725	up
CUST_130527_PI430048170	MMP10	2.1986	0.00351925	up
CUST_137797_PI430048170	NID2	2.19449	0.0149314	up
CUST_64375_PI430048170	RGL3	2.19373	0.00631243	up
CUST_132858_PI430048170	ZNF713	2.19371	0.0205248	up
CUST_142281_PI430048170	DDR1	2.19352	0.0626324	up
CUST_142531_PI430048170	HDAC4	2.19326	0.0995523	up
CUST_134724_PI430048170	PHLDB3	2.19319	0.0508327	up
CUST_52074_PI430048170	MEIG1	2.19313	0.00184929	up
CUST_77645_PI430048170	TRAF3IP2	2.19221	0.000754493	up
CUST_38412_PI430048170	PES1	2.19071	0.013956	up
CUST_140059_PI430048170	NOTCH3	2.18958	0.0143182	up
CUST_135122_PI430048170	NBL1	2.1895	0.043902	up
CUST_73369_PI430048170	ZBTB20	2.18838	0.0478099	up
CUST_139542_PI430048170	UBE2L6	2.18711	0.0812559	up
CUST_142070_PI430048170	P2RX6	2.18607	0.0677338	up
CUST_140187_PI430048170	PDE10A	2.18589	0.0363084	up
CUST_139622_PI430048170	GABRP	2.18586	0.0218928	up
CUST_120032_PI430048170	PCCA	2.18516	0.0344203	up
CUST_132886_PI430048170	MYH3	2.18461	0.021437	up
CUST_141412_PI430048170	GPSM1	2.18433	0.0001835	up
CUST_51268_PI430048170	CDK3	2.18317	0.0443708	up
CUST_130520_PI430048170	NEFM	2.18286	0.00217834	up
CUST_96049_PI430048170	LAT	2.18265	0.0483006	up
CUST_133654_PI430048170	HS1BP3	2.18234	0.115679	up
CUST_128887_PI430048170	TRIB1	2.18133	0.0802825	up
CUST_134109_PI430048170	CALCOCO1	2.18129	0.0189001	up
CUST_134588_PI430048170	KLHL2	2.18072	0.0098291	up
CUST_137544_PI430048170	IL1B	2.18022	0.0342059	up
CUST_138286_PI430048170	PCDHB6	2.17968	0.0689686	up
CUST_128668_PI430048170	ARHGAP32	2.17789	0.0692897	up
CUST_140172_PI430048170	SLC5A1	2.17737	0.0467856	up
CUST_142463_PI430048170	CCDC146	2.17649	0.0524385	up
CUST_135413_PI430048170	PCDHB10	2.17491	7.65213e-05	up
CUST_134571_PI430048170	OTULIN	2.17359	0.00779688	up
CUST_134838_PI430048170	CSGALNACT1	2.17215	0.0262091	up
CUST_68927_PI430048170	NBPF20	2.17157	0.0242637	up
CUST_129380_PI430048170	ZNHIT1	2.17142	0.0127982	up
CUST_127866_PI430048170	BBS9	2.17121	0.0324634	up
CUST_91877_PI430048170	SPATA18	2.17051	0.0699288	up
CUST_128332_PI430048170	SPON1	2.17023	0.00429416	up
CUST_143555_PI430048170	JUN	2.16959	0.00113196	up
CUST_132319_PI430048170	ANKRD23	2.16938	0.014324	up
CUST_65830_PI430048170	BCL11A	2.16927	0.132438	up
CUST_142642_PI430048170	BEX4	2.16831	0.148296	up
CUST_128663_PI430048170	SH3GL3	2.16724	0.0552072	up
CUST_143242_PI430048170	PROCA1	2.16715	0.0226698	up
CUST_127337_PI430048170	GALNT18	2.16663	0.00679555	up
CUST_92021_PI430048170	ZNF638	2.16623	0.000306289	up
CUST_145437_PI430048170	EYA2	2.1646	0.0117844	up
CUST_131852_PI430048170	ZCCHC24	2.16433	0.00205849	up
CUST_133806_PI430048170	DNAJC28	2.16296	0.00110108	up
CUST_137912_PI430048170	AGFG2	2.16275	0.00248168	up
CUST_138217_PI430048170	PLCG1	2.16154	0.0224233	up
CUST_136859_PI430048170	DYRK1B	2.16099	0.141089	up
CUST_142452_PI430048170	ARG2	2.16067	0.000714344	up
CUST_134625_PI430048170	CDK3	2.16031	0.0722856	up
CUST_78346_PI430048170	BBS9	2.1603	0.0501373	up
CUST_143991_PI430048170	C1R	2.16026	0.150861	up
CUST_95259_PI430048170	ANKZF1	2.16022	0.0407504	up
CUST_139694_PI430048170	SERINC5	2.15826	0.0076382	up
CUST_134739_PI430048170	SHROOM4	2.15727	0.0200624	up
CUST_101865_PI430048170	ITPR2	2.15575	0.00411194	up
CUST_123106_PI430048170	UNC5C	2.1556	0.0357396	up
CUST_144749_PI430048170	TRIM62	2.15537	0.0092323	up
CUST_92290_PI430048170	ZNF846	2.15483	0.00671922	up
CUST_134052_PI430048170	UQCRB	2.15457	0.123862	up
CUST_57680_PI430048170	BATF2	2.15391	0.000538736	up
CUST_145061_PI430048170	STK16	2.15198	0.017486	up
CUST_141836_PI430048170	SIRT4	2.15176	0.0109866	up
CUST_140560_PI430048170	DOCK11	2.15046	0.164955	up
CUST_33254_PI430048170	C20orf203	2.14994	0.0664661	up
CUST_141199_PI430048170	MMP14	2.14988	0.0232328	up
CUST_130314_PI430048170	RLIM	2.14901	0.0429423	up
CUST_58554_PI430048170	VAMP1	2.14875	0.000737516	up
CUST_142797_PI430048170	OR2M3	2.14823	0.000433111	up
CUST_134392_PI430048170	CDK18	2.14811	0.0517383	up
CUST_133787_PI430048170	TLE1	2.14802	0.00221989	up
CUST_105776_PI430048170	FAP	2.14798	0.0170651	up
CUST_136580_PI430048170	PGBD5	2.14792	0.0291363	up
CUST_133906_PI430048170	RORB	2.14726	0.000689022	up
CUST_138346_PI430048170	ABCC5	2.14691	0.0163142	up
CUST_127708_PI430048170	PON3	2.14582	0.0190917	up
CUST_130753_PI430048170	RASA4	2.14378	0.0572957	up
CUST_140429_PI430048170	PIANP	2.14374	0.0229556	up
CUST_104167_PI430048170	FLRT2	2.14335	0.0412417	up
CUST_144404_PI430048170	FLVCR2	2.14212	0.0118803	up
CUST_130031_PI430048170	FAM150B	2.14107	0.00400491	up
CUST_132879_PI430048170	ITGB3	2.14093	0.0276381	up
CUST_143677_PI430048170	IQSEC2	2.13852	0.0813586	up
CUST_12098_PI430048170	DISP1	2.13794	0.0549444	up
CUST_134297_PI430048170	TMEM59	2.13743	0.0595846	up
CUST_93543_PI430048170	EFCAB13	2.13566	0.0590551	up
CUST_128843_PI430048170	ERRFI1	2.1354	0.0383883	up
CUST_136720_PI430048170	WWTR1	2.13382	0.0587491	up
CUST_90570_PI430048170	NIM1K	2.13312	0.00013447	up
CUST_116984_PI430048170	LRRIQ3	2.13088	0.0020301	up
CUST_98149_PI430048170	N4BP2L2	2.13062	0.125043	up
CUST_130436_PI430048170	HOXA11	2.1305	0.006128	up
CUST_134897_PI430048170	SERPINF1	2.12993	0.0551794	up
CUST_140117_PI430048170	CDKL3	2.12982	0.0121892	up
CUST_140938_PI430048170	SCG2	2.12961	0.0238937	up
CUST_129108_PI430048170	ROPN1B	2.12841	0.000108314	up
CUST_82818_PI430048170	TP53TG3	2.12604	0.0139164	up
CUST_135939_PI430048170	GPR35	2.1258	0.0665942	up
CUST_139580_PI430048170	CLK1	2.12423	0.00209015	up
CUST_128927_PI430048170	RTN2	2.1239	0.0325628	up
CUST_137659_PI430048170	NDRG1	2.12351	0.139321	up
CUST_84323_PI430048170	CPT1B	2.12302	0.0140204	up
CUST_73366_PI430048170	ZBTB20	2.1223	0.0460888	up
CUST_143603_PI430048170	SPRY1	2.12223	8.55131e-05	up
CUST_130913_PI430048170	IL27RA	2.122	0.0154034	up
CUST_144249_PI430048170	TRIM46	2.12179	0.0174687	up
CUST_89046_PI430048170	CDK3	2.12152	0.00862402	up
CUST_141228_PI430048170	WLS	2.12085	0.103932	up
CUST_60947_PI430048170	LGALS3	2.12076	0.00537847	up
CUST_97210_PI430048170	TFDP2	2.12053	0.00746476	up
CUST_140139_PI430048170	C1QTNF1	2.12013	0.0972841	up
CUST_126821_PI430048170	NOL4L	2.11965	0.00204113	up
CUST_128404_PI430048170	ACVR2B	2.1189	0.0104608	up
CUST_129311_PI430048170	SOX6	2.11832	0.115385	up
CUST_133839_PI430048170	ZNF431	2.11734	0.0449928	up
CUST_137604_PI430048170	SH3BGRL2	2.11653	0.0936632	up
CUST_142630_PI430048170	ZNF497	2.11568	0.00176013	up
CUST_127912_PI430048170	TSPAN13	2.11465	0.063791	up
CUST_131342_PI430048170	ZNF398	2.11405	0.1179	up
CUST_143408_PI430048170	TRIM22	2.11352	0.11946	up
CUST_90205_PI430048170	HEY1	2.1126	2.62389e-05	up
CUST_130282_PI430048170	CCS	2.11104	0.0291226	up
CUST_143414_PI430048170	LGALS9	2.11055	0.140312	up
CUST_100129_PI430048170	GRN	2.11042	0.1182	up
CUST_136000_PI430048170	WDR81	2.10974	0.108111	up
CUST_115867_PI430048170	NEDD4L	2.10936	9.46551e-06	up
CUST_132087_PI430048170	TMEM178A	2.10928	0.030212	up
CUST_129972_PI430048170	ZNF792	2.10858	0.168777	up
CUST_127087_PI430048170	RAP2B	2.10852	0.0140209	up
CUST_144934_PI430048170	POPDC2	2.10814	0.00132256	up
CUST_139323_PI430048170	NHLRC4	2.10793	0.0926452	up
CUST_132365_PI430048170	HOXB3	2.10778	0.149642	up
CUST_67881_PI430048170	RASGRP3	2.10643	0.0282073	up
CUST_114629_PI430048170	LHFPL2	2.10637	0.0040008	up
CUST_92515_PI430048170	NBPF11	2.10608	0.00404096	up
CUST_129349_PI430048170	CISH	2.10587	0.15711	up
CUST_145740_PI430048170	KCND1	2.10375	0.051034	up
CUST_138052_PI430048170	LRRC6	2.1031	3.13937e-05	up
CUST_133511_PI430048170	DFNB31	2.10045	0.138701	up
CUST_49810_PI430048170	CLK1	2.09969	0.0707817	up
CUST_137411_PI430048170	MYH11	2.09965	0.0125155	up
CUST_61338_PI430048170	SLC25A29	2.09959	0.0938844	up
CUST_62372_PI430048170	ISG20	2.09941	0.00890963	up
CUST_141180_PI430048170	BTN3A1	2.09858	0.156563	up
CUST_130509_PI430048170	PCDH18	2.09852	0.0696277	up
CUST_127328_PI430048170	ARSA	2.09845	0.0554794	up
CUST_133016_PI430048170	TOMM40L	2.0973	0.0320078	up
CUST_101504_PI430048170	LYST	2.09677	0.085796	up
CUST_140299_PI430048170	FAM107B	2.09611	0.00166468	up
CUST_8101_PI430048170	SERINC5	2.096	0.0311263	up
CUST_130689_PI430048170	POU5F1	2.09415	0.0818725	up
CUST_126757_PI430048170	ARL4C	2.09356	0.0640071	up
CUST_94468_PI430048170	SORCS2	2.09336	0.0566588	up
CUST_143429_PI430048170	RNF130	2.09148	0.143295	up
CUST_141053_PI430048170	INSR	2.09043	0.0973314	up
CUST_83629_PI430048170	LGALS9C	2.09008	0.00292346	up
CUST_127270_PI430048170	CCDC69	2.09006	0.142433	up
CUST_111757_PI430048170	RASA4	2.08918	3.09116e-05	up
CUST_144686_PI430048170	SCX	2.08914	0.0385569	up
CUST_92347_PI430048170	KCTD19	2.08894	0.0220656	up
CUST_127783_PI430048170	HES4	2.08886	0.017177	up
CUST_134526_PI430048170	CCDC184	2.08874	0.0123653	up
CUST_137838_PI430048170	SFXN5	2.08693	0.0494866	up
CUST_2935_PI430048170	SPRED3	2.08669	0.000428926	up
CUST_69358_PI430048170	AHSA2	2.08647	0.0462554	up
CUST_114340_PI430048170	SLC25A27	2.08508	0.0174839	up
CUST_140397_PI430048170	GOLGA6L4	2.08503	0.171916	up
CUST_83826_PI430048170	HCFC1R1	2.08457	0.00752665	up
CUST_134219_PI430048170	SMG6	2.08424	0.103385	up
CUST_91106_PI430048170	PPFIBP1	2.08228	0.0146298	up
CUST_65554_PI430048170	ADGRF3	2.08149	0.113338	up
CUST_136556_PI430048170	RNF149	2.08113	4.45477e-05	up
CUST_99935_PI430048170	SYT12	2.07979	0.000413781	up
CUST_144979_PI430048170	CDC14A	2.0792	0.0127545	up
CUST_126879_PI430048170	TSKU	2.07904	0.119067	up
CUST_133598_PI430048170	KCNAB2	2.07791	0.135472	up
CUST_137155_PI430048170	ST6GALNAC4	2.07725	0.00896649	up
CUST_138740_PI430048170	RALGDS	2.07591	0.0698652	up
CUST_132301_PI430048170	NUMB	2.07578	0.00285468	up
CUST_126853_PI430048170	COL10A1	2.07418	0.0152991	up
CUST_141061_PI430048170	GDF9	2.07386	0.0994159	up
CUST_130240_PI430048170	BTG2	2.07343	0.0267171	up
CUST_73147_PI430048170	ADAMTS9	2.07261	0.0100999	up
CUST_127909_PI430048170	TSPAN14	2.07179	0.039087	up
CUST_57336_PI430048170	BBOX1	2.0715	0.12149	up
CUST_140900_PI430048170	BCKDHA	2.07113	0.199064	up
CUST_144883_PI430048170	FAM109A	2.07065	0.000197582	up
CUST_131710_PI430048170	ZNF75D	2.07065	0.0372077	up
CUST_90589_PI430048170	ZNF596	2.06959	0.00157713	up
CUST_142279_PI430048170	STAC2	2.06946	0.116025	up
CUST_126810_PI430048170	NLGN2	2.06936	0.00521042	up
CUST_127949_PI430048170	MLLT11	2.06705	0.00582589	up
CUST_138472_PI430048170	GPR37L1	2.06704	0.0021385	up
CUST_100549_PI430048170	ANKZF1	2.06259	0.000118083	up
CUST_127027_PI430048170	OR1N1	2.06237	0.0410215	up
CUST_90466_PI430048170	GLCCI1	2.06205	0.0150531	up
CUST_140678_PI430048170	PPP3CA	2.06131	0.00768101	up
CUST_94568_PI430048170	ZIC4	2.06061	0.00104671	up
CUST_134306_PI430048170	FTH1P18	2.06028	0.051903	up
CUST_130748_PI430048170	DOCK4	2.05928	0.126639	up
CUST_130530_PI430048170	MXI1	2.05592	0.00738797	up
CUST_127977_PI430048170	FAM210B	2.05565	0.0266572	up
CUST_113890_PI430048170	TDRP	2.05539	6.88193e-05	up
CUST_142420_PI430048170	ATG16L2	2.05462	0.00525918	up
CUST_133842_PI430048170	DNM3	2.05453	0.0453958	up
CUST_141914_PI430048170	C21orf62	2.05425	0.177527	up
CUST_139044_PI430048170	CRTC1	2.05357	0.112439	up
CUST_131154_PI430048170	FCER1G	2.05339	0.157539	up
CUST_144714_PI430048170	WIPI1	2.05289	0.0848647	up
CUST_137497_PI430048170	SETDB2	2.05213	0.000590043	up
CUST_136916_PI430048170	UBE2D1	2.05197	0.0123878	up
CUST_141775_PI430048170	GATSL2	2.05169	0.00109575	up
CUST_135935_PI430048170	PPFIA3	2.05035	0.09231	up
CUST_50237_PI430048170	NATD1	2.05005	0.0937779	up
CUST_56374_PI430048170	UBE2D1	2.04999	0.0319539	up
CUST_132429_PI430048170	MBD5	2.04909	0.0339816	up
CUST_138515_PI430048170	FLRT2	2.04892	0.0482841	up
CUST_143812_PI430048170	CHMP1B	2.04816	0.00171717	up
CUST_54712_PI430048170	NBPF15	2.04702	0.00827207	up
CUST_102153_PI430048170	FOXP1	2.04569	0.0395485	up
CUST_132218_PI430048170	ZBTB40	2.04534	0.0445042	up
CUST_127099_PI430048170	CELSR2	2.0452	0.00700499	up
CUST_134992_PI430048170	HOXA5	2.04471	0.0081545	up
CUST_110420_PI430048170	RTN2	2.0446	0.0398076	up
CUST_116512_PI430048170	TMEM135	2.04455	0.0300424	up
CUST_136951_PI430048170	SLC25A34	2.04455	0.0644251	up
CUST_138001_PI430048170	NUMA1	2.04452	0.054947	up
CUST_72529_PI430048170	FAM118A	2.04445	0.0609017	up
CUST_129459_PI430048170	PPP1R32	2.04359	0.0986466	up
CUST_127406_PI430048170	BEST4	2.04311	0.00544608	up
CUST_131078_PI430048170	ZFYVE1	2.04251	0.0835242	up
CUST_144222_PI430048170	HSD11B1L	2.04179	0.0511044	up
CUST_133804_PI430048170	SPATA18	2.04122	0.149972	up
CUST_50419_PI430048170	TRABD2B	2.03991	0.0655916	up
CUST_88849_PI430048170	CD276	2.03983	0.14434	up
CUST_143026_PI430048170	SH3BP1	2.03848	0.000719144	up
CUST_138598_PI430048170	RAB17	2.03584	0.0608166	up
CUST_131043_PI430048170	IRF2BPL	2.0352	0.00224483	up
CUST_27316_PI430048170	C14orf132	2.0346	0.133233	up
CUST_132054_PI430048170	FAM63A	2.03449	0.0119166	up
CUST_137706_PI430048170	EGFL8	2.03411	0.00160739	up
CUST_142449_PI430048170	PLAUR	2.03385	0.00472927	up
CUST_127637_PI430048170	PIWIL4	2.03343	1.55379e-05	up
CUST_130563_PI430048170	EML6	2.03302	0.0463809	up
CUST_130459_PI430048170	SWT1	2.03263	0.00276118	up
CUST_132058_PI430048170	CA5B	2.03184	0.0781271	up
CUST_141689_PI430048170	RGL3	2.03122	0.0428346	up
CUST_134578_PI430048170	MZF1	2.03103	0.0417275	up
CUST_99601_PI430048170	PPP5D1	2.0308	0.00311444	up
CUST_113359_PI430048170	SLC6A8	2.02945	4.52317e-05	up
CUST_142386_PI430048170	CSDC2	2.02944	0.00442888	up
CUST_119093_PI430048170	MUC5AC	2.02905	0.00319505	up
CUST_127179_PI430048170	RHOJ	2.02891	0.0650386	up
CUST_50202_PI430048170	NBPF8	2.02855	0.0319654	up
CUST_137981_PI430048170	NXF1	2.02824	0.021648	up
CUST_143219_PI430048170	TEKT3	2.0273	0.00503609	up
CUST_127821_PI430048170	ZNF365	2.02633	0.0214122	up
CUST_134998_PI430048170	HOXA3	2.02631	0.185872	up
CUST_133719_PI430048170	RNASEH2C	2.02544	0.000815344	up
CUST_143964_PI430048170	ARID4B	2.02417	0.0627013	up
CUST_75362_PI430048170	PDZD2	2.02383	0.126476	up
CUST_62292_PI430048170	GOLGA6L9	2.02327	0.172108	up
CUST_133991_PI430048170	HIPK4	2.02307	0.182851	up
CUST_92179_PI430048170	DTX4	2.02301	0.0126653	up
CUST_143368_PI430048170	ITGB6	2.02186	0.0272526	up
CUST_129825_PI430048170	APOA5	2.02028	0.005986	up
CUST_144861_PI430048170	IRF2	2.01951	0.0167731	up
CUST_62137_PI430048170	CD276	2.01935	0.0111118	up
CUST_57452_PI430048170	ACCS	2.0186	0.0128503	up
CUST_53047_PI430048170	C11orf95	2.01805	0.000488379	up
CUST_143131_PI430048170	C12orf71	2.01804	0.00817764	up
CUST_94178_PI430048170	PGD	2.01724	0.00335472	up
CUST_145705_PI430048170	MRO	2.0172	0.0252687	up
CUST_130880_PI430048170	SLC4A11	2.0172	0.0340963	up
CUST_37971_PI430048170	EFCAB7	2.01718	0.0246591	up
CUST_131193_PI430048170	C4orf29	2.01707	0.0139128	up
CUST_134605_PI430048170	ZC3H12A	2.01626	0.00612412	up
CUST_138880_PI430048170	FAM89B	2.01599	0.00221065	up
CUST_117425_PI430048170	PLAG1	2.0143	0.155752	up
CUST_138198_PI430048170	PTPRN2	2.0135	0.0449577	up
CUST_103039_PI430048170	RB1CC1	2.01109	0.0925197	up
CUST_145189_PI430048170	ARNTL	2.01078	1.69869e-05	up
CUST_129007_PI430048170	CUX2	2.01059	0.14729	up
CUST_133642_PI430048170	TMEM130	2.00991	0.0117027	up
CUST_139216_PI430048170	HCFC1R1	2.00959	0.0096694	up
CUST_66455_PI430048170	INSIG2	2.00958	0.00440491	up
CUST_130372_PI430048170	AKAP8L	2.00957	0.125016	up
CUST_140984_PI430048170	B9D2	2.00802	0.0111959	up
CUST_89745_PI430048170	SORBS2	2.00787	0.0395193	up
CUST_81058_PI430048170	PTCH1	2.00687	0.0496933	up
CUST_143662_PI430048170	DNAJC12	2.00676	0.0374465	up
CUST_74105_PI430048170	GRK4	2.00675	0.00265113	up
CUST_129956_PI430048170	SLK	2.00649	0.00280812	up
CUST_138836_PI430048170	GOLGA8B	2.00649	0.00539937	up
CUST_127090_PI430048170	WNT7B	2.00611	0.00175155	up
CUST_143789_PI430048170	RTN4RL1	2.00599	0.0593358	up
CUST_137770_PI430048170	ATG14	2.00562	0.0159978	up
CUST_142850_PI430048170	KDM5A	2.0053	0.107456	up
CUST_116688_PI430048170	PSAP	2.00501	0.0363944	up
CUST_126977_PI430048170	SERPINC1	2.00497	0.153341	up
CUST_83153_PI430048170	C16orf46	2.00409	0.00497884	up
CUST_116587_PI430048170	MADD	2.00081	0.0614666	up
CUST_130382_PI430048170	FDXR	2.00063	0.000556049	up
CUST_57751_PI430048170	CCS	2.00032	0.0492256	up
CUST_61094_PI430048170	NUMB	2.00022	0.0356079	up
CUST_140806_PI430048170	DSP	0.499914	0.0217475	down
CUST_136232_PI430048170	ZBED8	0.499733	0.0889579	down
CUST_143257_PI430048170	SLC23A3	0.499713	0.0175721	down
CUST_144139_PI430048170	MINA	0.499626	0.0609813	down
CUST_143645_PI430048170	METTL2B	0.499427	0.187954	down
CUST_130851_PI430048170	XYLB	0.499387	3.71177e-05	down
CUST_89245_PI430048170	ITGA4	0.499233	0.00615711	down
CUST_135982_PI430048170	FMO3	0.498955	0.0047307	down
CUST_50451_PI430048170	ELFN1	0.498896	0.00165353	down
CUST_56021_PI430048170	FRMD4A	0.498807	0.221504	down
CUST_102492_PI430048170	FBXL2	0.49846	0.00703639	down
CUST_8988_PI430048170	SLC25A15	0.498136	0.0221706	down
CUST_137951_PI430048170	SYNPO	0.498071	0.00211186	down
CUST_60888_PI430048170	CDKL1	0.497587	0.0559343	down
CUST_113759_PI430048170	RNF19A	0.497436	0.000379004	down
CUST_91584_PI430048170	NOP2	0.497406	0.145182	down
CUST_140251_PI430048170	IBTK	0.497331	0.0653345	down
CUST_144620_PI430048170	HES5	0.497055	0.0984996	down
CUST_69269_PI430048170	HN1	0.497051	0.00392374	down
CUST_84504_PI430048170	C10orf12	0.49701	0.00203813	down
CUST_103995_PI430048170	B4GALT4	0.496558	0.173627	down
CUST_80275_PI430048170	FAM49B	0.496491	0.0617243	down
CUST_114312_PI430048170	CCND3	0.496427	0.120045	down
CUST_99696_PI430048170	PRH1	0.496208	0.00295681	down
CUST_132037_PI430048170	CENPN	0.496147	0.0653416	down
CUST_58896_PI430048170	SLC38A1	0.496044	0.116105	down
CUST_132603_PI430048170	CCDC85C	0.495854	0.0378331	down
CUST_96713_PI430048170	ERI2	0.495724	0.0547927	down
CUST_99851_PI430048170	HDAC7	0.495642	0.0605142	down
CUST_142956_PI430048170	FZD9	0.49532	0.0709013	down
CUST_130135_PI430048170	CD300LF	0.495119	0.117716	down
CUST_37505_PI430048170	DCTN5	0.495115	0.0136994	down
CUST_143992_PI430048170	WDR77	0.495064	4.39247e-07	down
CUST_118360_PI430048170	PTGER3	0.494909	0.141713	down
CUST_135739_PI430048170	ZNF674	0.494874	0.00194825	down
CUST_143726_PI430048170	ELF4	0.494542	0.193092	down
CUST_115838_PI430048170	TLE2	0.494514	0.0725765	down
CUST_88777_PI430048170	G2E3	0.494405	0.00623842	down
CUST_97971_PI430048170	AKR1E2	0.494078	0.0275178	down
CUST_93631_PI430048170	PARD3B	0.49402	0.0606306	down
CUST_105446_PI430048170	CHCHD7	0.49385	0.0931244	down
CUST_134413_PI430048170	ESPNL	0.493768	0.00614036	down
CUST_68194_PI430048170	ANKRD27	0.493732	0.0186328	down
CUST_94697_PI430048170	PDLIM7	0.493613	0.128874	down
CUST_131781_PI430048170	C9orf3	0.493515	0.0804007	down
CUST_132182_PI430048170	GRIK5	0.493373	0.00199019	down
CUST_127766_PI430048170	ECSCR	0.493345	0.00156787	down
CUST_99707_PI430048170	STRN4	0.493276	0.185202	down
CUST_129921_PI430048170	EFEMP1	0.493113	0.00873633	down
CUST_131728_PI430048170	STAB2	0.492653	0.000690774	down
CUST_60986_PI430048170	L3HYPDH	0.49262	0.00530066	down
CUST_134225_PI430048170	METTL15	0.492468	0.107419	down
CUST_138994_PI430048170	RFESD	0.492437	0.0135464	down
CUST_66873_PI430048170	SCRN3	0.492401	0.0577812	down
CUST_139306_PI430048170	HPSE	0.492324	0.0196624	down
CUST_54771_PI430048170	PIP5K1A	0.4923	0.0968716	down
CUST_136919_PI430048170	NTN4	0.492276	0.0502918	down
CUST_136265_PI430048170	PLEKHG5	0.492274	0.070392	down
CUST_145011_PI430048170	BAG2	0.492211	0.0239938	down
CUST_133755_PI430048170	PGRMC2	0.492124	0.11631	down
CUST_138975_PI430048170	C1orf21	0.492066	2.71267e-05	down
CUST_142699_PI430048170	RNF219	0.491981	0.107045	down
CUST_143547_PI430048170	HEATR5A	0.491944	0.0159909	down
CUST_60681_PI430048170	CMTM5	0.491899	0.110332	down
CUST_133479_PI430048170	RSU1	0.491821	0.0609166	down
CUST_104784_PI430048170	MAK16	0.491793	0.012348	down
CUST_78428_PI430048170	POLD2	0.49166	0.00279011	down
CUST_145279_PI430048170	HMGCS2	0.491633	0.0497963	down
CUST_144881_PI430048170	DOCK10	0.491522	0.0397623	down
CUST_102182_PI430048170	ZNF512	0.491454	0.0243412	down
CUST_76963_PI430048170	HFE	0.491311	0.0730821	down
CUST_101962_PI430048170	APOA2	0.491209	0.00793513	down
CUST_127918_PI430048170	FIGN	0.491152	0.0380783	down
CUST_127225_PI430048170	PHF20	0.491028	0.01208	down
CUST_97977_PI430048170	STAM	0.490904	0.0171727	down
CUST_89832_PI430048170	SRP19	0.490767	0.00735857	down
CUST_142415_PI430048170	SPATA4	0.490764	6.65067e-05	down
CUST_140056_PI430048170	SERTAD2	0.490658	0.000475875	down
CUST_29629_PI430048170	CENPN	0.490649	0.117133	down
CUST_128581_PI430048170	TIMM8A	0.490461	0.00149114	down
CUST_133069_PI430048170	MYL9	0.490441	0.0172838	down
CUST_69680_PI430048170	SYTL2	0.490416	0.0094895	down
CUST_100089_PI430048170	PXN	0.490386	0.0577179	down
CUST_145186_PI430048170	ARNT2	0.490135	0.0586048	down
CUST_115535_PI430048170	NPAS2	0.490119	0.00723427	down
CUST_141081_PI430048170	PDGFA	0.489792	0.00567259	down
CUST_142894_PI430048170	EPHB1	0.489744	0.0638889	down
CUST_90290_PI430048170	TMEM2	0.48965	0.0131148	down
CUST_53409_PI430048170	ENO1	0.489645	0.0574617	down
CUST_130114_PI430048170	AKIP1	0.489631	0.0217759	down
CUST_74310_PI430048170	APBB2	0.489568	0.112617	down
CUST_116447_PI430048170	ARNTL2	0.489424	0.14787	down
CUST_145301_PI430048170	HIST1H2BK	0.489202	0.069998	down
CUST_99692_PI430048170	SFXN4	0.489071	0.123361	down
CUST_145508_PI430048170	ZNF23	0.489056	0.123083	down
CUST_131678_PI430048170	TLE4	0.488784	0.0938555	down
CUST_128515_PI430048170	HIST2H3D	0.488652	0.0357558	down
CUST_142511_PI430048170	RAN	0.488569	0.00151089	down
CUST_131226_PI430048170	ULBP2	0.488506	0.189335	down
CUST_133200_PI430048170	FOXM1	0.488459	0.000692142	down
CUST_109156_PI430048170	BEND7	0.488428	0.0832466	down
CUST_131407_PI430048170	ATP2B4	0.488325	0.0499845	down
CUST_99380_PI430048170	ZNF215	0.48808	0.0109634	down
CUST_139858_PI430048170	POLD1	0.487792	0.0184341	down
CUST_128141_PI430048170	ALG10B	0.487616	0.00882822	down
CUST_136250_PI430048170	NEU3	0.487551	0.144875	down
CUST_145128_PI430048170	BRIX1	0.487538	0.00442251	down
CUST_72340_PI430048170	C22orf24	0.487504	0.0612898	down
CUST_71064_PI430048170	ENTPD6	0.487473	0.0100156	down
CUST_106268_PI430048170	EIF5A2	0.487146	0.00472902	down
CUST_130556_PI430048170	NUP205	0.487043	0.00648182	down
CUST_108154_PI430048170	WNK4	0.486718	0.0283112	down
CUST_74972_PI430048170	PDGFC	0.486634	0.0364206	down
CUST_62042_PI430048170	IGDCC3	0.486588	0.0603569	down
CUST_131618_PI430048170	SHMT1	0.486468	0.0298643	down
CUST_95261_PI430048170	C16orf87	0.486371	0.14799	down
CUST_109281_PI430048170	C10orf88	0.486323	0.0138795	down
CUST_136062_PI430048170	EHBP1	0.486173	0.045993	down
CUST_136968_PI430048170	FAM83C	0.486129	0.0508582	down
CUST_137914_PI430048170	TBATA	0.486019	0.031533	down
CUST_88788_PI430048170	SAMD4A	0.485998	0.058316	down
CUST_52934_PI430048170	PTPN3	0.485941	0.0959024	down
CUST_136710_PI430048170	APC	0.485816	0.0437802	down
CUST_141080_PI430048170	PDGFC	0.485798	0.000192757	down
CUST_127138_PI430048170	ALX3	0.485749	7.94957e-05	down
CUST_132101_PI430048170	TWISTNB	0.485664	0.00407429	down
CUST_52278_PI430048170	HYI	0.485653	0.000121037	down
CUST_105516_PI430048170	PKNOX1	0.485491	0.0391439	down
CUST_131475_PI430048170	RBBP8	0.485324	0.0544487	down
CUST_139823_PI430048170	PIGM	0.48523	0.008605	down
CUST_132697_PI430048170	USP37	0.485042	0.00324059	down
CUST_130534_PI430048170	MB21D1	0.485017	0.0511503	down
CUST_134795_PI430048170	IRAK1BP1	0.484995	0.0113418	down
CUST_143024_PI430048170	FRMD4A	0.484928	0.00163089	down
[truncated: 2,033 more rows]
