# Supplementary material for: Nonadherent culture method promotes MSC-mediated vascularization in myocardial infarction via miR-519d/VEGFA pathway
Source: Stem Cell Res Ther. 2020 Jul 2;11:266. doi: 10.1186/s13287-020-01780-x (PMC7330937; doi:10.1186/s13287-020-01780-x)
Supplement: Supplementary file 3 — Additional file 3 : Table S2. Differential expression of genes in AC-hMSCs and nonAC-hMSCs at 72 h. [file 13287_2020_1780_MOESM3_ESM.xlsx]

## Sheet: Table S2
Table S2 Differential expression of genes in AC-hMSCs and nonAC-hMSCs at 72h.
Probe name	Gene name	foldchange	p value	Regulation
CUST_133672_PI430048170	C2CD4B	1340.34	0.000682199	up
CUST_130786_PI430048170	APOD	447.806	0.00188467	up
CUST_134357_PI430048170	SSTR2	307.661	0.000223379	up
CUST_128596_PI430048170	SLC16A6	244.545	0.000546686	up
CUST_135721_PI430048170	SPP1	218.318	2.64414e-05	up
CUST_134164_PI430048170	FAM65C	213.935	3.43255e-05	up
CUST_74597_PI430048170	SPP1	192.386	0.000591712	up
CUST_135996_PI430048170	WDR86	190.529	6.26129e-05	up
CUST_140503_PI430048170	GJB2	170.408	0.000560036	up
CUST_143848_PI430048170	CXCR4	156.629	0.000381246	up
CUST_141504_PI430048170	SLCO4A1	142.042	0.00417674	up
CUST_142490_PI430048170	NKD2	130.626	3.11571e-07	up
CUST_132379_PI430048170	NPTX2	120.855	0.000974325	up
CUST_58103_PI430048170	MMP1	120.477	0.000415115	up
CUST_140245_PI430048170	MMP13	119.512	1.05064e-07	up
CUST_139911_PI430048170	BMP2	117.93	2.56801e-05	up
CUST_133345_PI430048170	CNIH3	112.937	0.000212442	up
CUST_145123_PI430048170	MMP1	110.587	0.00242865	up
CUST_129384_PI430048170	CAMK2N1	106.002	0.00255092	up
CUST_140463_PI430048170	EGR3	98.918	0.00145909	up
CUST_127677_PI430048170	TAC1	93.2191	0.0005448	up
CUST_53552_PI430048170	CAMK2N1	89.9299	0.000141001	up
CUST_135710_PI430048170	C2CD4A	85.5248	0.000625896	up
CUST_130527_PI430048170	MMP10	80.9424	0.00363694	up
CUST_129396_PI430048170	CLEC2B	78.4248	0.00246877	up
CUST_130221_PI430048170	DUSP9	75.1534	0.000208555	up
CUST_142779_PI430048170	IGFN1	75.1173	0.00136097	up
CUST_139395_PI430048170	POTED	73.3082	0.00479317	up
CUST_136923_PI430048170	NTN1	68.4294	0.00150043	up
CUST_134345_PI430048170	MERTK	67.5659	0.000303562	up
CUST_145109_PI430048170	CHGB	65.939	8.77797e-05	up
CUST_140358_PI430048170	MGP	58.9514	0.00184553	up
CUST_69663_PI430048170	MGP	58.407	2.32473e-08	up
CUST_140619_PI430048170	TNFSF10	57.6748	0.000386508	up
CUST_128610_PI430048170	OR7G1	57.302	4.25286e-05	up
CUST_135549_PI430048170	PRSS35	56.36	0.000564307	up
CUST_76150_PI430048170	SPINK7	56.0704	6.55441e-05	up
CUST_142179_PI430048170	MEGF10	55.2702	5.18695e-05	up
CUST_55601_PI430048170	CNIH3	55.2194	0.00333895	up
CUST_127948_PI430048170	DUSP4	54.8739	0.00121262	up
CUST_144377_PI430048170	MYCN	54.6218	0.000163044	up
CUST_143336_PI430048170	SHC2	53.9563	0.00121172	up
CUST_126938_PI430048170	DLK1	53.7359	1.95649e-05	up
CUST_127914_PI430048170	TSPAN11	53.6822	9.89532e-07	up
CUST_141106_PI430048170	DRAXIN	51.3502	0.000127201	up
CUST_144608_PI430048170	GALNT9	49.9766	0.00566434	up
CUST_142579_PI430048170	SYT7	47.4587	0.00462754	up
CUST_144064_PI430048170	TRIL	47.0198	0.00284863	up
CUST_140909_PI430048170	PDK4	46.7797	2.99919e-05	up
CUST_138246_PI430048170	ANKH	46.2611	2.57026e-05	up
CUST_130840_PI430048170	RGS16	45.4678	7.36326e-07	up
CUST_133609_PI430048170	KLRC3	45.0906	0.00367276	up
CUST_114016_PI430048170	TAC1	42.9433	0.000317232	up
CUST_132639_PI430048170	LGR6	41.861	2.44376e-06	up
CUST_145610_PI430048170	CHRM3	39.1857	0.00167157	up
CUST_129156_PI430048170	FAT3	38.7182	0.00865929	up
CUST_138537_PI430048170	RANBP3L	38.7085	7.23795e-05	up
CUST_134340_PI430048170	ITGA2	38.4112	0.000872801	up
CUST_119831_PI430048170	TMEM132B	35.3677	6.46389e-06	up
CUST_145133_PI430048170	ADGRE2	34.8715	6.97014e-06	up
CUST_141970_PI430048170	NXPE2	34.7085	0.00610698	up
CUST_95269_PI430048170	MMP11	34.6249	0.00147629	up
CUST_58671_PI430048170	KLRK1	34.5603	0.00200984	up
CUST_140462_PI430048170	EGR2	34.195	0.00118642	up
CUST_41262_PI430048170	MMP1	33.5539	0.00136609	up
CUST_132998_PI430048170	SLC22A9	32.4345	0.00219179	up
CUST_143175_PI430048170	C3orf80	31.8181	0.00244819	up
CUST_139384_PI430048170	ATXN3L	31.5581	0.00408483	up
CUST_138173_PI430048170	OR1E1	31.0759	2.27562e-05	up
CUST_134458_PI430048170	TMEM158	30.7956	1.40945e-05	up
CUST_128605_PI430048170	CHRNA1	30.7389	0.00226551	up
CUST_142849_PI430048170	BEGAIN	30.531	0.000704421	up
CUST_88372_PI430048170	SPON1	30.1439	0.000175879	up
CUST_138805_PI430048170	DMRTA1	30.0635	0.00371477	up
CUST_145195_PI430048170	PCSK1	29.7696	0.00753827	up
CUST_58782_PI430048170	SOX5	29.6746	0.00386313	up
CUST_127149_PI430048170	SYT17	29.4071	0.00135747	up
CUST_129385_PI430048170	GRIN2A	28.0241	3.09459e-06	up
CUST_140522_PI430048170	IL18RAP	27.8431	0.00238681	up
CUST_108797_PI430048170	SFRP1	26.7547	0.00525464	up
CUST_137336_PI430048170	SFRP1	26.6063	0.001001	up
CUST_126941_PI430048170	PDPN	26.0997	0.00137499	up
CUST_137544_PI430048170	IL1B	26.0646	0.000566557	up
CUST_135494_PI430048170	PPL	25.6578	0.000467585	up
CUST_145592_PI430048170	ETV1	24.9631	0.00999906	up
CUST_55363_PI430048170	CHI3L1	24.804	0.000469022	up
CUST_101627_PI430048170	SLCO4A1	24.7163	0.00177135	up
CUST_137012_PI430048170	ABCG1	24.6954	4.16571e-07	up
CUST_131374_PI430048170	CITED1	24.5542	0.000276694	up
CUST_7924_PI430048170	CRLF2	24.4682	0.000340292	up
CUST_51638_PI430048170	C3orf80	24.0482	0.00016918	up
CUST_141331_PI430048170	IL13	23.6318	5.80369e-05	up
CUST_72198_PI430048170	MMP11	23.3798	0.00705965	up
CUST_130816_PI430048170	SYTL5	23.1601	0.00102566	up
CUST_129959_PI430048170	SLC29A1	23.0648	0.000721208	up
CUST_130841_PI430048170	RGS17	22.4518	0.000241119	up
CUST_130787_PI430048170	APOE	22.4442	0.000502768	up
CUST_134102_PI430048170	KIAA1211L	22.3127	3.31962e-05	up
CUST_142587_PI430048170	LRP1B	22.2276	5.03373e-06	up
CUST_112664_PI430048170	SPON1	21.8659	0.00259925	up
CUST_134493_PI430048170	WIF1	21.811	0.00331934	up
CUST_135850_PI430048170	RGS2	21.7682	0.000361582	up
CUST_138870_PI430048170	GLDN	21.3275	0.000790957	up
CUST_142345_PI430048170	EXPH5	20.9855	0.0019954	up
CUST_137324_PI430048170	TMEM132B	20.9353	1.73986e-05	up
CUST_137340_PI430048170	SFRP2	20.8412	0.0136245	up
CUST_145660_PI430048170	GAL	20.2794	0.0103565	up
CUST_133571_PI430048170	MMP11	20.0991	0.000149932	up
CUST_140819_PI430048170	TFPI2	19.8611	0.000226671	up
CUST_144335_PI430048170	GEM	19.8355	0.00601512	up
CUST_131727_PI430048170	PTGS2	19.3897	0.000918388	up
CUST_119274_PI430048170	SYT7	19.3405	0.00246403	up
CUST_109579_PI430048170	BHLHE41	19.2235	0.00148934	up
CUST_94583_PI430048170	RGS2	19.2115	9.27415e-05	up
CUST_132195_PI430048170	LIF	19.0996	0.00229056	up
CUST_140688_PI430048170	SYT13	18.6104	0.00624549	up
CUST_99479_PI430048170	PTGS2	18.5751	0.0025637	up
CUST_95995_PI430048170	CSF2RA	18.4065	0.00184291	up
CUST_130106_PI430048170	SRGAP3	18.3772	0.00211105	up
CUST_128361_PI430048170	C17orf105	18.3665	0.000488516	up
CUST_143289_PI430048170	PTGDR	18.1927	0.000615557	up
CUST_138948_PI430048170	SNX9	18.1746	0.00114575	up
CUST_134114_PI430048170	VGF	18.0439	0.00406865	up
CUST_138879_PI430048170	VAV3	17.9708	0.00660029	up
CUST_144219_PI430048170	TGFA	17.7585	0.000183027	up
CUST_140172_PI430048170	SLC5A1	17.7202	0.00282788	up
CUST_136799_PI430048170	HS6ST2	17.5323	0.00148153	up
CUST_80161_PI430048170	DCSTAMP	17.4507	0.00191701	up
CUST_145181_PI430048170	DCHS1	17.3677	0.00713094	up
CUST_129623_PI430048170	SERTAD4	17.2916	0.0101917	up
CUST_143052_PI430048170	TSHZ2	17.2807	0.00697975	up
CUST_102155_PI430048170	LEF1	17.1983	0.00168608	up
CUST_128241_PI430048170	EREG	17.1659	0.000490885	up
CUST_128757_PI430048170	AREG	17.0924	0.00107497	up
CUST_68676_PI430048170	TMEM132B	16.8183	0.00787323	up
CUST_127398_PI430048170	NPNT	16.7024	0.00812907	up
CUST_138608_PI430048170	CCR1	16.4005	0.00203001	up
CUST_141205_PI430048170	MTUS1	16.1555	0.0101757	up
CUST_75897_PI430048170	SEMA6A	16.1415	0.00751614	up
CUST_132164_PI430048170	RASSF10	16.0566	0.000741795	up
CUST_128153_PI430048170	CD3G	16.0242	0.00611871	up
CUST_144763_PI430048170	SERPINA6	15.8188	0.000920621	up
CUST_135794_PI430048170	FAM189A1	15.5677	1.4842e-06	up
CUST_139625_PI430048170	PHLDA1	15.4428	0.000792992	up
CUST_126760_PI430048170	COLEC12	15.2587	0.00408674	up
CUST_140030_PI430048170	ST8SIA5	15.2465	0.000108568	up
CUST_129008_PI430048170	GAS7	15.2439	0.00114286	up
CUST_117053_PI430048170	PHC2	15.2261	0.000234157	up
CUST_133611_PI430048170	KLRC1	15.2062	0.000154447	up
CUST_126330_PI430048170	NKD1	14.859	0.00188324	up
CUST_140461_PI430048170	EGR1	14.8483	0.0149501	up
CUST_129050_PI430048170	NR4A2	14.8075	7.2017e-06	up
CUST_135421_PI430048170	CHI3L2	14.7335	0.00236849	up
CUST_77304_PI430048170	VEGFA	14.7322	0.000346357	up
CUST_30901_PI430048170	ARSG	14.6735	0.000668535	up
CUST_132199_PI430048170	PTPRU	14.6149	0.0025083	up
CUST_104762_PI430048170	TRAF3IP3	14.6034	0.000183939	up
CUST_107512_PI430048170	DCSTAMP	14.5672	0.00561751	up
CUST_129242_PI430048170	CORO2A	14.5166	0.00261522	up
CUST_127534_PI430048170	ARHGEF3	14.4194	0.000229469	up
CUST_130031_PI430048170	FAM150B	14.4124	0.000420883	up
CUST_136567_PI430048170	XKRX	14.387	0.000172706	up
CUST_128983_PI430048170	PNLIPRP3	14.1893	0.000567664	up
CUST_74202_PI430048170	PROM1	14.1439	0.00537937	up
CUST_131404_PI430048170	ATP2B2	14.14	0.0119655	up
CUST_142360_PI430048170	ACSM4	14.1227	0.00110987	up
CUST_69039_PI430048170	VWCE	14.0777	0.00846678	up
CUST_67881_PI430048170	RASGRP3	13.9441	7.03918e-05	up
CUST_131069_PI430048170	ARAP2	13.8895	0.000844362	up
CUST_128819_PI430048170	INPP5D	13.8856	0.00402203	up
CUST_128334_PI430048170	SPON2	13.8546	0.000111285	up
CUST_144522_PI430048170	FGF23	13.7997	0.00264731	up
CUST_138430_PI430048170	ENTPD3	13.7638	0.000782473	up
CUST_135650_PI430048170	ATP6V1C2	13.7112	0.00189668	up
CUST_141933_PI430048170	YPEL4	13.6386	0.00233375	up
CUST_129225_PI430048170	OR6A2	13.5863	0.000227644	up
CUST_123031_PI430048170	GABRA4	13.523	0.00241547	up
CUST_133062_PI430048170	STKLD1	13.4586	0.00182558	up
CUST_100927_PI430048170	SLC6A15	13.4581	0.000420276	up
CUST_142943_PI430048170	SYT12	13.2996	0.0067163	up
CUST_105608_PI430048170	CHI3L1	13.26	7.50223e-05	up
CUST_137546_PI430048170	IL1A	13.2462	0.00299885	up
CUST_129927_PI430048170	SLC7A8	13.2215	0.00213469	up
CUST_143292_PI430048170	DCSTAMP	12.901	0.00231778	up
CUST_130230_PI430048170	DUSP6	12.8906	0.00115644	up
CUST_99443_PI430048170	LEF1	12.8491	9.1562e-05	up
CUST_142885_PI430048170	C11orf70	12.8305	7.4295e-06	up
CUST_136564_PI430048170	ENPP1	12.7235	0.00279463	up
CUST_131737_PI430048170	HTR3B	12.7045	0.00240379	up
CUST_131936_PI430048170	JPH3	12.6641	0.00648623	up
CUST_128562_PI430048170	DCAF4L2	12.6587	0.0138951	up
CUST_94777_PI430048170	ABCA6	12.6239	2.25081e-05	up
CUST_127330_PI430048170	ARSG	12.5486	1.15828e-05	up
CUST_74911_PI430048170	EDNRA	12.4749	0.00369483	up
CUST_140554_PI430048170	CH25H	12.4275	0.00456685	up
CUST_145666_PI430048170	LEF1	12.4148	0.00244005	up
CUST_133815_PI430048170	MDGA1	12.4134	0.00449982	up
CUST_135745_PI430048170	TNFRSF18	12.3887	0.00190263	up
CUST_141186_PI430048170	MTSS1	12.3487	0.000620765	up
CUST_101425_PI430048170	LEF1	12.3389	0.000338748	up
CUST_128998_PI430048170	TNFSF11	12.3012	0.0105995	up
CUST_143159_PI430048170	PMAIP1	12.2179	0.00871654	up
CUST_141123_PI430048170	FAM20A	12.2043	0.000519333	up
CUST_140171_PI430048170	SLC5A3	12.1641	0.00337804	up
CUST_137605_PI430048170	IL10	12.1534	0.000473491	up
CUST_3683_PI430048170	ANO1	12.1516	0.00677272	up
CUST_127062_PI430048170	MCTP2	12.0331	0.0195697	up
CUST_145426_PI430048170	ASGR2	11.9991	0.00419095	up
CUST_124962_PI430048170	IGFBP1	11.9765	0.0119322	up
CUST_143703_PI430048170	RFX8	11.9171	5.86797e-06	up
CUST_145583_PI430048170	CRYGN	11.8168	2.3675e-05	up
CUST_130183_PI430048170	EDNRA	11.7904	0.00159618	up
CUST_135254_PI430048170	ATP6V0D2	11.7462	0.000297597	up
CUST_142732_PI430048170	ADAMTS4	11.7038	0.000511373	up
CUST_139688_PI430048170	CDKN2B	11.6384	0.00317729	up
CUST_137520_PI430048170	ABCA6	11.5911	0.00702356	up
CUST_96853_PI430048170	MTSS1	11.5811	0.00199387	up
CUST_135147_PI430048170	CHST1	11.4526	0.000280108	up
CUST_138526_PI430048170	ANGPTL4	11.3917	0.000302696	up
CUST_130790_PI430048170	APOH	11.347	0.00245887	up
CUST_55934_PI430048170	AKR1C2	11.3235	0.000235873	up
CUST_70779_PI430048170	SNED1	11.2032	0.0024923	up
CUST_128364_PI430048170	N4BP2L1	11.203	1.59493e-05	up
CUST_95927_PI430048170	MTSS1	11.1529	7.04325e-05	up
CUST_143144_PI430048170	PLA2R1	10.977	0.00152134	up
CUST_136759_PI430048170	RDH8	10.9029	0.0023977	up
CUST_141497_PI430048170	GPR88	10.9	0.0204506	up
CUST_136144_PI430048170	RERG	10.8833	0.000176895	up
CUST_138405_PI430048170	RNF128	10.8613	0.000240927	up
CUST_130186_PI430048170	A2M	10.8409	0.00032619	up
CUST_134171_PI430048170	CYFIP2	10.7669	8.22518e-05	up
CUST_141426_PI430048170	CRYM	10.7489	1.62186e-06	up
CUST_134393_PI430048170	ATP8A1	10.7399	0.0050196	up
CUST_128234_PI430048170	SEMA6A	10.7282	0.00033814	up
CUST_144905_PI430048170	IDO1	10.6508	0.0105044	up
CUST_140576_PI430048170	GDF15	10.638	8.34263e-07	up
CUST_140523_PI430048170	CD82	10.4521	0.0200298	up
CUST_143604_PI430048170	GPR179	10.4018	0.00654787	up
CUST_132208_PI430048170	PTPRN	10.3505	0.00169119	up
CUST_73357_PI430048170	GRAMD1C	10.3131	0.00142199	up
CUST_141446_PI430048170	IGFBP1	10.1553	0.00213592	up
CUST_129937_PI430048170	SLC7A2	10.1483	0.00140173	up
CUST_22874_PI430048170	MRLN	10.113	0.0106746	up
CUST_139848_PI430048170	CRTAM	10.1112	0.00557895	up
CUST_138176_PI430048170	CXCL8	10.059	0.000231873	up
CUST_71441_PI430048170	PHACTR3	10.0563	0.00371863	up
CUST_132940_PI430048170	ETV4	10.0467	0.00631359	up
CUST_145504_PI430048170	TMCC3	9.95809	0.00660279	up
CUST_106501_PI430048170	ETV4	9.84466	0.0177413	up
CUST_138371_PI430048170	KLRK1	9.74235	0.0249579	up
CUST_133142_PI430048170	SOWAHA	9.64567	0.00907651	up
CUST_140122_PI430048170	MTUS2	9.60954	0.0029611	up
CUST_127015_PI430048170	AQP5	9.57072	0.0134833	up
CUST_139383_PI430048170	C3AR1	9.55904	0.000110391	up
CUST_105703_PI430048170	TAC1	9.50024	0.000673233	up
CUST_144982_PI430048170	COL24A1	9.39876	0.0125347	up
CUST_135242_PI430048170	AKR1C2	9.37324	0.000341627	up
CUST_142510_PI430048170	BHLHE41	9.34914	3.01748e-07	up
CUST_119388_PI430048170	MMP7	9.3052	0.011691	up
CUST_139700_PI430048170	GIPC3	9.26636	0.0120937	up
CUST_136857_PI430048170	EBF4	9.24453	0.00157443	up
CUST_141914_PI430048170	C21orf62	9.23186	0.0139369	up
CUST_130119_PI430048170	F2RL1	9.21932	0.000385279	up
CUST_132864_PI430048170	FAM124A	9.1882	0.000774224	up
CUST_115797_PI430048170	GDF15	9.07912	0.00265364	up
CUST_137789_PI430048170	TNFAIP6	9.07045	0.00048275	up
CUST_81320_PI430048170	DNM1	9.06242	0.0007566	up
CUST_130924_PI430048170	SLIT1	9.04104	0.000358884	up
CUST_137510_PI430048170	ABCA9	9.03175	0.00739883	up
CUST_133867_PI430048170	NOTUM	9.01568	0.0150248	up
CUST_138850_PI430048170	FOS	9.01172	0.00500863	up
CUST_145032_PI430048170	RXFP4	9.00967	5.88014e-07	up
CUST_122800_PI430048170	TF	8.94856	0.000728971	up
CUST_127302_PI430048170	RNF157	8.94372	0.0202626	up
CUST_130969_PI430048170	UPP1	8.87242	0.000962295	up
CUST_93754_PI430048170	MTSS1	8.87165	0.000400879	up
CUST_129422_PI430048170	CACNA1G	8.84014	0.00240457	up
CUST_142330_PI430048170	PHACTR3	8.82387	0.00500994	up
CUST_141849_PI430048170	RASD1	8.81417	5.1612e-05	up
CUST_136939_PI430048170	ANO1	8.80851	0.0149395	up
CUST_106026_PI430048170	SPON2	8.79536	0.0078248	up
CUST_129833_PI430048170	OVGP1	8.78642	0.00152099	up
CUST_131507_PI430048170	CTSB	8.76317	0.000844778	up
CUST_130871_PI430048170	FGFBP2	8.74576	0.00751166	up
CUST_131846_PI430048170	C1orf101	8.74084	0.000240273	up
CUST_138801_PI430048170	SH3GL2	8.67612	0.000195208	up
CUST_138851_PI430048170	KCNU1	8.66761	0.0152874	up
CUST_136156_PI430048170	TEX29	8.56299	0.000200619	up
CUST_128604_PI430048170	CHRNA3	8.51561	0.00370891	up
CUST_129085_PI430048170	FGF1	8.49985	0.00042181	up
CUST_127578_PI430048170	MYBPH	8.4827	7.35112e-05	up
CUST_130901_PI430048170	RTN4RL2	8.46201	0.0161565	up
CUST_145107_PI430048170	CYGB	8.39406	0.00013038	up
CUST_127121_PI430048170	BMF	8.39183	0.00389905	up
CUST_129981_PI430048170	CYYR1	8.38861	0.00285363	up
CUST_143104_PI430048170	RNF144A	8.35393	7.37792e-05	up
CUST_140396_PI430048170	AKR1C1	8.2698	0.0185682	up
CUST_138186_PI430048170	TMEM211	8.23101	0.0134614	up
CUST_100517_PI430048170	ZNF521	8.22514	0.00337852	up
CUST_127854_PI430048170	CASP12	8.19343	0.00606074	up
CUST_127871_PI430048170	VWCE	8.17032	0.00023159	up
CUST_125055_PI430048170	TFPI2	8.16469	0.00224645	up
CUST_127786_PI430048170	CACNG7	8.13822	0.00377151	up
CUST_90714_PI430048170	AKR1C2	8.13291	0.0129754	up
CUST_140214_PI430048170	BTBD11	8.10883	0.0122253	up
CUST_67964_PI430048170	ZNF385D	8.10232	3.08433e-05	up
CUST_136507_PI430048170	TRIM9	8.08432	0.000218739	up
CUST_130050_PI430048170	PFKFB3	8.07492	0.0164068	up
CUST_133858_PI430048170	TSPAN7	8.05936	0.000920254	up
CUST_133844_PI430048170	DNM1	8.03464	0.00162842	up
CUST_132811_PI430048170	PHEX	8.01979	0.00137613	up
CUST_138300_PI430048170	SHISA9	8.01699	2.05425e-06	up
CUST_141546_PI430048170	STX1A	7.97575	0.00819216	up
CUST_72636_PI430048170	SRGAP3	7.95916	0.0254916	up
CUST_133076_PI430048170	CYTL1	7.9576	0.0231897	up
CUST_132837_PI430048170	ZDHHC23	7.94164	0.024765	up
CUST_133240_PI430048170	DAPL1	7.93377	6.77225e-06	up
CUST_93398_PI430048170	TSPAN7	7.91338	0.00383454	up
CUST_139918_PI430048170	TMEM255B	7.91036	0.00163654	up
CUST_136311_PI430048170	MAFB	7.8599	0.00441336	up
CUST_136656_PI430048170	PAQR5	7.83208	0.0066689	up
CUST_136732_PI430048170	KCNN4	7.82215	0.0028026	up
CUST_142821_PI430048170	SBK1	7.78904	1.79978e-05	up
CUST_131997_PI430048170	OR1S2	7.70095	0.00070466	up
CUST_37990_PI430048170	ROR2	7.68397	0.00128737	up
CUST_141137_PI430048170	ZCCHC12	7.67209	0.00213208	up
CUST_141064_PI430048170	GPR4	7.6493	0.0032724	up
CUST_101920_PI430048170	PECAM1	7.6297	0.00658158	up
CUST_143825_PI430048170	IL4I1	7.56477	0.00255492	up
CUST_134934_PI430048170	PAN2	7.54678	0.00077957	up
CUST_138042_PI430048170	VAT1L	7.5437	0.00227339	up
CUST_131399_PI430048170	LYPD3	7.5106	0.00227477	up
CUST_128542_PI430048170	GPRASP1	7.50249	0.00137171	up
CUST_142714_PI430048170	GPNMB	7.49879	0.019534	up
CUST_142443_PI430048170	ASXL3	7.43757	0.000183701	up
CUST_136076_PI430048170	GREB1	7.43622	2.20104e-06	up
CUST_73911_PI430048170	HES1	7.43267	0.0102573	up
CUST_134648_PI430048170	IER3	7.39407	0.00022893	up
CUST_145125_PI430048170	MMP3	7.39105	0.00459439	up
CUST_79586_PI430048170	MTUS1	7.38885	0.0105789	up
CUST_141016_PI430048170	GRM1	7.37295	5.76147e-05	up
CUST_138656_PI430048170	OLFML2A	7.34399	0.0129648	up
CUST_127357_PI430048170	RPS6KA1	7.32929	0.00140143	up
CUST_140955_PI430048170	CACNA2D3	7.31151	0.01177	up
CUST_128332_PI430048170	SPON1	7.29079	0.0171155	up
CUST_139117_PI430048170	PTHLH	7.25488	0.00033925	up
CUST_140896_PI430048170	CLGN	7.23881	0.0177285	up
CUST_133878_PI430048170	NNAT	7.22034	0.00109766	up
CUST_137213_PI430048170	SAMD5	7.20041	0.00249208	up
CUST_134277_PI430048170	DIO2	7.19267	0.00779982	up
CUST_144812_PI430048170	BCL11B	7.17885	7.05409e-11	up
CUST_135275_PI430048170	MAMDC2	7.15953	0.00173728	up
CUST_128697_PI430048170	SOX8	7.15865	0.000324618	up
CUST_67518_PI430048170	C2orf71	7.15266	0.000674298	up
CUST_135809_PI430048170	DRC7	7.15213	0.00479423	up
CUST_142729_PI430048170	TNFRSF10D	7.14643	5.44709e-05	up
CUST_130469_PI430048170	CEACAM6	7.14066	0.014899	up
CUST_74575_PI430048170	AGPAT9	7.1079	0.00103574	up
CUST_140526_PI430048170	CD86	7.08431	0.00590436	up
CUST_141037_PI430048170	PLXNC1	7.06194	0.00398273	up
CUST_144435_PI430048170	SGIP1	7.05319	1.447e-05	up
CUST_131999_PI430048170	RASEF	7.03408	0.00397885	up
CUST_142087_PI430048170	HOXC13	7.00209	0.0103181	up
CUST_100926_PI430048170	SLC6A15	6.96499	0.00333414	up
CUST_140135_PI430048170	C1QTNF4	6.96184	4.19993e-05	up
CUST_143699_PI430048170	HAVCR2	6.95891	0.00614058	up
CUST_131221_PI430048170	KCNMB4	6.95437	0.0207875	up
CUST_138842_PI430048170	TGFB2	6.94168	0.00285668	up
CUST_143562_PI430048170	JUP	6.93504	0.00327486	up
CUST_133500_PI430048170	IRAK2	6.85763	0.0141444	up
CUST_142573_PI430048170	MAL	6.83726	0.0271127	up
CUST_138644_PI430048170	KRT20	6.8243	0.00841602	up
CUST_131884_PI430048170	IGDCC4	6.80767	0.0204203	up
CUST_133936_PI430048170	ROR2	6.79953	0.00270394	up
CUST_133610_PI430048170	KLRC2	6.79453	0.00864352	up
CUST_126755_PI430048170	GPR45	6.78218	0.0241729	up
CUST_129902_PI430048170	COL18A1	6.77242	0.000999399	up
CUST_90936_PI430048170	SEMA6A	6.74111	0.00515219	up
CUST_131203_PI430048170	KDM7A	6.67328	0.00852386	up
CUST_133918_PI430048170	ADRB1	6.65569	0.000167073	up
CUST_128546_PI430048170	TENM4	6.63865	0.000239852	up
CUST_129574_PI430048170	FAM110B	6.63726	0.0241931	up
CUST_144913_PI430048170	SVIL	6.61464	0.012701	up
CUST_140780_PI430048170	ZNF521	6.60476	0.000149854	up
CUST_131976_PI430048170	FAM49A	6.56808	0.000942159	up
CUST_135357_PI430048170	PASK	6.55254	0.00160213	up
CUST_131101_PI430048170	C20orf195	6.54188	0.0023308	up
CUST_138900_PI430048170	PDLIM3	6.51194	0.00742353	up
CUST_142940_PI430048170	ABHD17C	6.50943	5.10018e-05	up
CUST_127697_PI430048170	NDP	6.48705	0.0176708	up
CUST_104548_PI430048170	SLIT1	6.48456	0.00886336	up
CUST_141155_PI430048170	PTPRE	6.48033	2.08273e-05	up
CUST_114816_PI430048170	LEF1	6.45894	0.00659837	up
CUST_143239_PI430048170	SLC6A16	6.45255	0.0175432	up
CUST_111255_PI430048170	HMGA1	6.45183	0.00135027	up
CUST_135270_PI430048170	PLA1A	6.43412	0.00142715	up
CUST_99938_PI430048170	FBLN1	6.414	0.00558227	up
CUST_51826_PI430048170	TENM4	6.40048	0.00335555	up
CUST_134942_PI430048170	ABCA1	6.39215	0.000342892	up
CUST_143272_PI430048170	CST7	6.38775	0.00845327	up
CUST_137485_PI430048170	MRPS6	6.34748	0.00224911	up
CUST_142974_PI430048170	PREX1	6.34109	0.00147849	up
CUST_142232_PI430048170	BCL2L11	6.34089	0.00437623	up
CUST_137610_PI430048170	IL19	6.33572	0.000586117	up
CUST_118431_PI430048170	AMY2B	6.32798	0.000114794	up
CUST_127780_PI430048170	HES1	6.30603	0.00273157	up
CUST_132130_PI430048170	UCN2	6.30517	0.00957439	up
CUST_141129_PI430048170	NR0B1	6.29386	0.0124952	up
CUST_142357_PI430048170	AGPAT9	6.27922	0.0191565	up
CUST_145237_PI430048170	CMTM8	6.27814	0.0009044	up
CUST_135226_PI430048170	IL18R1	6.27203	0.0278427	up
CUST_140669_PI430048170	ZBTB7C	6.27049	0.000791701	up
CUST_137325_PI430048170	TMEM132A	6.26599	0.00175827	up
CUST_138877_PI430048170	CA11	6.26517	0.0247659	up
CUST_138820_PI430048170	NKD1	6.26509	0.00273456	up
CUST_138158_PI430048170	BMP8B	6.24994	0.00237044	up
CUST_132050_PI430048170	DPP4	6.24355	0.00129677	up
CUST_141925_PI430048170	CHI3L1	6.24139	0.0225254	up
CUST_137415_PI430048170	MYH15	6.24065	0.0138582	up
CUST_69665_PI430048170	SMCO2	6.22129	0.0297476	up
CUST_132908_PI430048170	PDE7A	6.21753	0.0291265	up
CUST_61152_PI430048170	TGFB3	6.1963	0.00335597	up
CUST_129778_PI430048170	CCL7	6.19069	0.0259615	up
CUST_131257_PI430048170	LACC1	6.18783	0.0152328	up
CUST_77228_PI430048170	MDGA1	6.15393	2.02639e-05	up
CUST_3133_PI430048170	IL4I1	6.15011	6.07427e-05	up
CUST_129040_PI430048170	RGPD1	6.12918	0.00175555	up
CUST_140805_PI430048170	PLB1	6.09603	0.00940538	up
CUST_133289_PI430048170	PDK3	6.08514	0.000728498	up
CUST_46890_PI430048170	CHST1	6.0783	0.0218578	up
CUST_141322_PI430048170	BEAN1	6.07142	0.00930993	up
CUST_133640_PI430048170	TMEM135	6.04965	0.024677	up
CUST_135835_PI430048170	CCNA1	6.0442	0.012313	up
CUST_53323_PI430048170	C1orf86	6.04075	0.00556346	up
CUST_143601_PI430048170	SPRY4	6.03559	0.0161614	up
CUST_49852_PI430048170	STX1A	6.03424	0.00957744	up
CUST_137049_PI430048170	HSD11B1	6.02819	0.000187224	up
CUST_136201_PI430048170	CBLN2	6.02743	0.000100737	up
CUST_132404_PI430048170	CDX1	6.02298	0.0094209	up
CUST_137174_PI430048170	FAM134B	6.00907	0.00508043	up
CUST_52958_PI430048170	PIK3R6	5.99381	0.00155493	up
CUST_128041_PI430048170	COL7A1	5.95407	0.00124506	up
CUST_134785_PI430048170	ITGA10	5.93067	0.000382096	up
CUST_102671_PI430048170	ITGA10	5.92842	0.00387679	up
CUST_127186_PI430048170	EOMES	5.87624	7.3152e-05	up
CUST_132824_PI430048170	POU2F2	5.86032	0.00555087	up
CUST_142872_PI430048170	FOXP4	5.85154	0.00563183	up
CUST_140050_PI430048170	GK	5.84774	0.012891	up
CUST_101843_PI430048170	MERTK	5.83922	0.000913564	up
CUST_137207_PI430048170	SLC22A23	5.83186	0.0110995	up
CUST_143652_PI430048170	HGF	5.82127	0.00240171	up
CUST_123985_PI430048170	PRL	5.80232	0.0237338	up
CUST_127506_PI430048170	ENOX1	5.79974	0.00068905	up
CUST_142881_PI430048170	EFNB3	5.79931	0.00354103	up
CUST_143603_PI430048170	SPRY1	5.79086	0.00354148	up
CUST_142591_PI430048170	SNAP25	5.74254	0.000560395	up
CUST_2499_PI430048170	GARNL3	5.73527	0.000163032	up
CUST_100960_PI430048170	PTPRN	5.72704	0.00977615	up
CUST_145676_PI430048170	SLC43A2	5.72252	0.0175724	up
CUST_136265_PI430048170	PLEKHG5	5.71992	0.00691292	up
CUST_106535_PI430048170	GAS7	5.71813	0.00159478	up
CUST_136024_PI430048170	PRL	5.7175	0.0081266	up
CUST_128155_PI430048170	SCN2B	5.71656	0.00614938	up
CUST_138705_PI430048170	POU6F1	5.71458	0.0107616	up
CUST_144160_PI430048170	KLK4	5.7063	0.00341806	up
CUST_128465_PI430048170	HTR7	5.70509	0.00347748	up
CUST_131322_PI430048170	AMY2B	5.70167	0.0178981	up
CUST_131515_PI430048170	CTSK	5.68425	0.000114796	up
CUST_130169_PI430048170	MTCP1	5.66741	0.000932986	up
CUST_138726_PI430048170	TMEM233	5.66089	0.0176767	up
CUST_43648_PI430048170	SH3PXD2B	5.6369	0.00717072	up
CUST_138015_PI430048170	ADAMTSL2	5.62991	0.00184712	up
CUST_134103_PI430048170	NMB	5.6291	0.0133064	up
CUST_119900_PI430048170	FOXO1	5.62875	0.00475714	up
CUST_145281_PI430048170	STOX1	5.62357	0.0285494	up
CUST_128766_PI430048170	CDKN2A	5.62238	0.00149873	up
CUST_98384_PI430048170	CA11	5.60846	0.000627444	up
CUST_128649_PI430048170	KCNE2	5.60148	0.0311506	up
CUST_59914_PI430048170	ATP12A	5.5938	0.00497508	up
CUST_145608_PI430048170	---	5.58867	0.0491946	up
CUST_144502_PI430048170	PPAP2C	5.58812	0.00290785	up
CUST_106683_PI430048170	COLQ	5.58623	0.00152124	up
CUST_144352_PI430048170	LAMA3	5.57834	3.1254e-07	up
CUST_131059_PI430048170	SPSB1	5.55303	0.00403552	up
CUST_137345_PI430048170	SEMA5A	5.54951	0.000158395	up
CUST_136943_PI430048170	ANO5	5.51407	0.0412292	up
CUST_74698_PI430048170	LEF1	5.51188	0.00814915	up
CUST_143615_PI430048170	DEFB128	5.51017	0.016767	up
CUST_62807_PI430048170	CCL7	5.50002	0.00277635	up
CUST_140521_PI430048170	AMY1A	5.49623	0.00179033	up
CUST_132683_PI430048170	RGMA	5.49019	0.00789292	up
CUST_141610_PI430048170	GPR83	5.45602	0.00292511	up
CUST_144909_PI430048170	CTTNBP2	5.4554	0.00445267	up
CUST_90780_PI430048170	AMY2A	5.44142	0.00602663	up
CUST_139050_PI430048170	FAM151A	5.4367	0.015351	up
CUST_91959_PI430048170	STX1A	5.43442	0.00612983	up
CUST_141960_PI430048170	SH3PXD2B	5.43097	0.00241143	up
CUST_135199_PI430048170	TCP10L	5.40477	0.00350418	up
CUST_130256_PI430048170	FMNL2	5.39811	0.0155919	up
CUST_116625_PI430048170	PTPRE	5.36082	0.0102364	up
CUST_126949_PI430048170	ADAMTS17	5.35746	0.00169808	up
CUST_126845_PI430048170	IL17RB	5.35533	0.00505823	up
CUST_125068_PI430048170	TAC1	5.3493	0.0227546	up
CUST_136243_PI430048170	SERPINB4	5.34124	0.00303888	up
CUST_140653_PI430048170	FAIM2	5.33859	0.0260989	up
CUST_126725_PI430048170	ADGRB1	5.32983	0.000210439	up
CUST_127599_PI430048170	CACNG8	5.32939	0.0195676	up
CUST_144454_PI430048170	COL14A1	5.32296	5.72364e-05	up
CUST_70906_PI430048170	SMOX	5.31493	0.00599224	up
CUST_132607_PI430048170	ZNF385B	5.31001	0.0180677	up
CUST_136140_PI430048170	TMEM35	5.30542	0.00537088	up
CUST_59319_PI430048170	TSPAN19	5.29905	0.00014107	up
CUST_133376_PI430048170	LEFTY1	5.29752	0.0022552	up
CUST_51217_PI430048170	SLC44A1	5.29332	0.000427367	up
CUST_75885_PI430048170	CDO1	5.29312	0.0100727	up
CUST_138508_PI430048170	FAM213A	5.28017	0.0222051	up
CUST_103514_PI430048170	SNX9	5.27218	0.00480901	up
CUST_132082_PI430048170	AEBP1	5.25364	0.0055451	up
CUST_140290_PI430048170	SLC24A2	5.24558	0.000248659	up
CUST_63008_PI430048170	ETV4	5.22978	0.0487424	up
CUST_127526_PI430048170	KL	5.2166	0.00094771	up
CUST_131629_PI430048170	CDO1	5.20054	0.000482885	up
CUST_131043_PI430048170	IRF2BPL	5.18418	0.00365577	up
CUST_137020_PI430048170	ICOSLG	5.18298	0.00668875	up
CUST_92165_PI430048170	IL10	5.16904	0.000412222	up
CUST_144639_PI430048170	ALDH1A2	5.16513	0.0256449	up
CUST_139512_PI430048170	CLIC6	5.1644	0.000552915	up
CUST_132213_PI430048170	PTPRD	5.1477	0.0277716	up
CUST_140566_PI430048170	ANKRD10	5.14556	0.00918262	up
CUST_133842_PI430048170	DNM3	5.13895	0.0020848	up
CUST_136300_PI430048170	PLXDC2	5.13585	0.00129833	up
CUST_131175_PI430048170	DEFB131	5.13501	5.75889e-06	up
CUST_133994_PI430048170	FOXO1	5.13217	0.0299929	up
CUST_127579_PI430048170	HMGA1	5.11628	0.0355449	up
CUST_144085_PI430048170	TUBB4A	5.11567	0.0199622	up
CUST_131922_PI430048170	CCDC169	5.10529	0.0129522	up
CUST_132185_PI430048170	GRIK1	5.09161	0.000620212	up
CUST_134306_PI430048170	FTH1P18	5.07868	0.00140953	up
CUST_119268_PI430048170	STX3	5.07794	0.00123588	up
CUST_142393_PI430048170	ADGRA3	5.07413	0.0174613	up
CUST_144708_PI430048170	FRMD3	5.07397	0.000359598	up
CUST_141920_PI430048170	SMOC2	5.06517	0.0132972	up
CUST_67678_PI430048170	DAPK2	5.05678	0.00912251	up
CUST_136614_PI430048170	SALL2	5.05024	0.00291631	up
CUST_126754_PI430048170	VEGFA	5.04396	0.010501	up
CUST_112440_PI430048170	CALB2	5.0168	0.0317791	up
CUST_140891_PI430048170	GFPT2	5.00622	0.0196911	up
CUST_145240_PI430048170	LOC554223	4.9845	0.0143552	up
CUST_136797_PI430048170	PGF	4.98294	0.00795635	up
CUST_127884_PI430048170	KCNIP3	4.98219	0.0179935	up
CUST_137804_PI430048170	CALB2	4.96485	0.0335942	up
CUST_138037_PI430048170	SLC44A1	4.96303	0.0324052	up
CUST_135482_PI430048170	FAM43B	4.94825	0.0392728	up
CUST_135085_PI430048170	PRG4	4.94587	0.000225014	up
CUST_136403_PI430048170	PROM2	4.91925	0.00808133	up
CUST_137179_PI430048170	SORBS1	4.90491	0.0133756	up
CUST_129841_PI430048170	TSC22D1	4.89016	0.0193984	up
CUST_141566_PI430048170	DLX3	4.88071	0.0546128	up
CUST_140816_PI430048170	C1orf86	4.87466	0.020961	up
CUST_129922_PI430048170	HEPACAM2	4.87269	0.0100261	up
CUST_133004_PI430048170	FRA10AC1	4.86866	0.00600438	up
CUST_128884_PI430048170	TRIB2	4.86185	0.0160499	up
CUST_91085_PI430048170	C11orf21	4.85551	0.00299378	up
CUST_67273_PI430048170	GNG2	4.85022	0.0222733	up
CUST_143708_PI430048170	EIF4E	4.84077	0.00177635	up
CUST_137953_PI430048170	PALM2	4.84047	0.00325708	up
CUST_137599_PI430048170	IL16	4.8354	0.0135761	up
CUST_129832_PI430048170	ELOVL7	4.8353	0.00835288	up
CUST_73608_PI430048170	CPB1	4.83344	0.00163724	up
CUST_135906_PI430048170	VSX2	4.82141	0.0326115	up
CUST_131341_PI430048170	ALDH1L1	4.81007	0.00435888	up
CUST_113476_PI430048170	SAT1	4.80977	0.00681679	up
CUST_133033_PI430048170	SAT1	4.79191	0.0250929	up
CUST_133857_PI430048170	TSPAN6	4.79089	0.00361794	up
CUST_131540_PI430048170	SLC26A9	4.78708	0.000133656	up
CUST_142835_PI430048170	BDKRB2	4.78095	0.0035284	up
CUST_130395_PI430048170	PPARGC1A	4.77039	0.00114594	up
CUST_130880_PI430048170	SLC4A11	4.7637	0.00703788	up
CUST_144229_PI430048170	DTX1	4.7626	0.0278487	up
CUST_141321_PI430048170	SLC20A1	4.75726	0.0108529	up
CUST_144363_PI430048170	SPRED1	4.75711	0.0270036	up
CUST_125360_PI430048170	CLU	4.74944	0.00131315	up
CUST_130160_PI430048170	FOXP2	4.7346	0.00115967	up
CUST_2935_PI430048170	SPRED3	4.70508	0.00515348	up
CUST_116880_PI430048170	PRG4	4.70119	0.0024605	up
CUST_98130_PI430048170	TBX3	4.7011	0.0202563	up
CUST_129400_PI430048170	FBLN1	4.68985	0.00217156	up
CUST_135634_PI430048170	MLPH	4.68954	0.0154074	up
CUST_142990_PI430048170	VWA5A	4.68795	0.0012849	up
CUST_61137_PI430048170	PGF	4.68241	0.00173409	up
CUST_107939_PI430048170	HECW1	4.6802	0.0246414	up
CUST_141889_PI430048170	SMCO2	4.66136	0.0367863	up
CUST_52871_PI430048170	FAM101A	4.65518	0.012672	up
CUST_141450_PI430048170	IGFBP5	4.64273	0.000852477	up
CUST_136208_PI430048170	AQP1	4.63382	0.00208491	up
CUST_131154_PI430048170	FCER1G	4.63294	0.00864733	up
CUST_130325_PI430048170	PITPNC1	4.62826	0.00297787	up
CUST_131848_PI430048170	FRAS1	4.62156	0.0344222	up
CUST_140919_PI430048170	IGSF3	4.62142	0.0257619	up
CUST_141138_PI430048170	ZCCHC14	4.61944	0.0027052	up
CUST_130823_PI430048170	PDGFRL	4.61772	6.40599e-05	up
CUST_132442_PI430048170	NAT16	4.61057	0.0156503	up
CUST_139531_PI430048170	FBXO32	4.60928	0.0496182	up
CUST_145494_PI430048170	TMEM26	4.6054	0.00569217	up
CUST_133386_PI430048170	MDM2	4.60295	0.000290286	up
CUST_134897_PI430048170	SERPINF1	4.5901	0.00960325	up
CUST_114374_PI430048170	LTA	4.58005	0.0165305	up
CUST_141425_PI430048170	DNALI1	4.57244	0.0025966	up
CUST_143505_PI430048170	SNED1	4.5704	0.0113008	up
CUST_138969_PI430048170	NOX4	4.56188	0.0173494	up
CUST_145501_PI430048170	TEX12	4.5579	0.0263547	up
CUST_135917_PI430048170	PLIN2	4.54704	0.000212286	up
CUST_139269_PI430048170	GPX2	4.5435	0.00257229	up
CUST_135032_PI430048170	SLC44A5	4.53053	0.0154121	up
CUST_129310_PI430048170	SOX5	4.52552	0.00871832	up
CUST_138931_PI430048170	RIN2	4.51959	0.00806032	up
CUST_140180_PI430048170	FAXDC2	4.51573	0.0113115	up
CUST_130448_PI430048170	LRP4	4.51349	0.00780073	up
CUST_131503_PI430048170	CTSF	4.50948	0.00747405	up
CUST_131357_PI430048170	TVP23A	4.50833	0.0145268	up
CUST_141637_PI430048170	PTPN5	4.5017	0.00483332	up
CUST_134330_PI430048170	GNG2	4.50142	0.000336036	up
CUST_137942_PI430048170	SFRP4	4.49109	0.00163777	up
CUST_131332_PI430048170	CPO	4.48282	1.17115e-05	up
CUST_93185_PI430048170	TRIB2	4.47605	0.00233707	up
CUST_88101_PI430048170	PLIN2	4.4721	0.000627839	up
CUST_106894_PI430048170	MYO1D	4.46989	0.0112931	up
CUST_141828_PI430048170	ACKR4	4.45973	0.0543234	up
CUST_133608_PI430048170	KLRC4	4.44524	0.0271402	up
CUST_141169_PI430048170	ASPHD2	4.445	0.0039389	up
CUST_106475_PI430048170	FAXDC2	4.43366	0.00176847	up
CUST_127864_PI430048170	GRAMD1C	4.42769	0.00714977	up
CUST_70904_PI430048170	SMOX	4.42276	0.00018601	up
CUST_74222_PI430048170	ADGRA3	4.42217	0.00184897	up
CUST_136880_PI430048170	TNC	4.41945	0.00310874	up
CUST_57102_PI430048170	CDKN1C	4.4125	0.000115802	up
CUST_140448_PI430048170	CAPN5	4.4057	0.00215479	up
CUST_65772_PI430048170	STON1-GTF2A1L	4.3995	0.0501223	up
CUST_138755_PI430048170	PROX2	4.38506	0.000620212	up
CUST_130079_PI430048170	TGFB3	4.38344	0.000103393	up
CUST_135438_PI430048170	STMN3	4.3819	0.00059691	up
CUST_130386_PI430048170	F10	4.37178	0.00427477	up
CUST_111086_PI430048170	ST3GAL6	4.36963	0.0133547	up
CUST_145379_PI430048170	STX3	4.35802	0.0402641	up
CUST_142541_PI430048170	HDAC9	4.35685	0.0478641	up
CUST_145549_PI430048170	TBC1D3F	4.35325	0.000104166	up
CUST_135793_PI430048170	LAMA5	4.33923	2.88331e-05	up
CUST_38416_PI430048170	ADGRA3	4.33802	0.00380152	up
CUST_128951_PI430048170	SPINT1	4.33715	0.0100681	up
CUST_137556_PI430048170	TBC1D3C	4.33396	0.0066579	up
CUST_71364_PI430048170	FAM65C	4.3312	0.0139954	up
CUST_133393_PI430048170	ZSCAN1	4.32136	0.0517419	up
CUST_68485_PI430048170	ENOSF1	4.3169	0.00759345	up
CUST_140829_PI430048170	FAM153A	4.3091	0.000572984	up
CUST_131351_PI430048170	SLC26A4	4.30892	0.000317765	up
CUST_140820_PI430048170	ANGPTL1	4.30527	0.00579006	up
CUST_134419_PI430048170	THEMIS2	4.30363	0.0103917	up
CUST_140142_PI430048170	FAM135B	4.30039	0.00540787	up
CUST_76216_PI430048170	FAXDC2	4.28484	0.0261745	up
CUST_126908_PI430048170	CNTN3	4.28035	0.0126036	up
CUST_141972_PI430048170	ROPN1	4.27635	0.0608695	up
CUST_128522_PI430048170	TBX3	4.27274	0.00035421	up
CUST_136205_PI430048170	AQP6	4.26209	0.000253929	up
CUST_136590_PI430048170	TMTC2	4.25652	0.00184039	up
CUST_112262_PI430048170	TSPAN6	4.25468	0.0481705	up
CUST_141292_PI430048170	LTBP3	4.23811	0.00477741	up
CUST_131328_PI430048170	MKLN1	4.22409	0.000228446	up
CUST_128887_PI430048170	TRIB1	4.22296	0.0249094	up
CUST_54402_PI430048170	VCAM1	4.21718	0.00978319	up
CUST_119586_PI430048170	PTHLH	4.21341	0.0125349	up
CUST_95594_PI430048170	MMP11	4.21096	0.00377699	up
CUST_126628_PI430048170	TRPS1	4.20971	0.00229887	up
CUST_129184_PI430048170	ADAM8	4.209	0.00604976	up
CUST_69561_PI430048170	RASGRF1	4.20644	0.0177478	up
CUST_142321_PI430048170	TMEM86A	4.20501	0.00141275	up
CUST_138237_PI430048170	ENOSF1	4.20455	0.000968645	up
CUST_133809_PI430048170	BMP6	4.20246	0.0325519	up
CUST_137205_PI430048170	SPOCK2	4.20216	8.42222e-05	up
CUST_139160_PI430048170	MCOLN3	4.18971	0.00285462	up
CUST_52374_PI430048170	OVGP1	4.18536	0.0424565	up
CUST_136634_PI430048170	ADAM22	4.18449	0.00335812	up
CUST_127856_PI430048170	ZMYM2	4.18279	0.0025815	up
CUST_105631_PI430048170	RENBP	4.18182	0.025186	up
CUST_50509_PI430048170	STMND1	4.17775	0.0142937	up
CUST_144602_PI430048170	AKR1B1	4.17757	0.00767601	up
CUST_126343_PI430048170	MT2A	4.17438	0.0071623	up
CUST_136521_PI430048170	KIF21B	4.17171	0.0605663	up
CUST_140465_PI430048170	FABP5	4.16754	0.000723778	up
CUST_143555_PI430048170	JUN	4.16717	0.00024809	up
CUST_100120_PI430048170	VEGFA	4.16698	0.00568041	up
CUST_134730_PI430048170	FAM227A	4.16617	0.0503903	up
CUST_126837_PI430048170	CUBN	4.16614	0.000317546	up
CUST_142962_PI430048170	FZD3	4.15877	0.0132192	up
CUST_141543_PI430048170	GPR68	4.15461	0.0140961	up
CUST_135370_PI430048170	CFC1	4.14778	0.00905177	up
CUST_138719_PI430048170	SMOC1	4.142	0.000157388	up
CUST_143299_PI430048170	FRAT1	4.1217	0.0059362	up
CUST_139875_PI430048170	LRRC25	4.11374	0.00238055	up
CUST_139765_PI430048170	IBSP	4.11278	0.0356239	up
CUST_141199_PI430048170	MMP14	4.11225	0.0256295	up
CUST_134555_PI430048170	ST3GAL5	4.10773	0.00349722	up
CUST_133188_PI430048170	NBL1	4.10519	0.00655655	up
CUST_130666_PI430048170	SOD2	4.08814	0.0151187	up
CUST_58808_PI430048170	SMCO2	4.08249	1.19838e-05	up
CUST_140875_PI430048170	KRT82	4.08133	0.00091467	up
CUST_129776_PI430048170	GPM6B	4.07763	0.053569	up
CUST_132727_PI430048170	SLC30A3	4.07432	0.0125296	up
CUST_127363_PI430048170	MLLT3	4.07345	0.00208953	up
CUST_116688_PI430048170	PSAP	4.07258	8.73948e-05	up
CUST_92972_PI430048170	LTBP3	4.07023	0.00209172	up
CUST_139116_PI430048170	SLC7A14	4.06431	0.000236728	up
CUST_145099_PI430048170	RHBDF1	4.05169	0.00727689	up
CUST_66763_PI430048170	DPP4	4.04951	0.0643415	up
CUST_145022_PI430048170	PNOC	4.04875	0.00206303	up
CUST_138622_PI430048170	SH2B2	4.04764	0.000164991	up
CUST_137170_PI430048170	CFAP44	4.04469	0.00885154	up
CUST_145692_PI430048170	ERMN	4.04126	0.00434792	up
CUST_92495_PI430048170	FAXDC2	4.03849	0.0112448	up
CUST_107453_PI430048170	CCL3	4.03587	0.0415535	up
CUST_128113_PI430048170	TBC1D3B	4.03189	0.0579029	up
CUST_131876_PI430048170	PIK3R6	4.01464	0.00589574	up
CUST_127651_PI430048170	ATP6V0A2	4.01288	0.000572025	up
CUST_53675_PI430048170	THEMIS2	4.01181	0.0310859	up
CUST_105288_PI430048170	ALPK2	4.00967	0.0168398	up
CUST_67969_PI430048170	WSCD2	4.0057	0.027134	up
CUST_132687_PI430048170	NRSN1	3.9846	0.00857648	up
CUST_133459_PI430048170	RSAD2	3.95763	0.000194366	up
CUST_57547_PI430048170	SERPING1	3.95741	0.0188242	up
CUST_133367_PI430048170	SEC14L2	3.95067	0.00201936	up
CUST_117273_PI430048170	PMEPA1	3.94922	0.0024244	up
CUST_128411_PI430048170	DHRS13	3.93759	0.00353878	up
CUST_135393_PI430048170	SLC39A11	3.93072	0.0639701	up
CUST_132875_PI430048170	BEND5	3.92496	0.00904136	up
CUST_134503_PI430048170	SAV1	3.92176	0.0177565	up
CUST_134158_PI430048170	ARID5A	3.92117	0.050063	up
CUST_140120_PI430048170	HPCAL1	3.92056	0.00345267	up
CUST_128693_PI430048170	S1PR1	3.91739	0.0281445	up
CUST_145522_PI430048170	USP17L15	3.91462	0.00026982	up
CUST_143618_PI430048170	MUC19	3.90856	0.000797375	up
CUST_133530_PI430048170	KCND2	3.90397	0.00250693	up
CUST_138943_PI430048170	SNX2	3.90169	0.00431501	up
CUST_103864_PI430048170	TMEM233	3.9001	0.0147307	up
CUST_140281_PI430048170	FAM170B	3.88892	9.06126e-06	up
CUST_136381_PI430048170	RASSF8	3.88881	0.00446637	up
CUST_129895_PI430048170	FOXF1	3.88688	0.0196413	up
CUST_145428_PI430048170	ASGR1	3.88048	0.00476526	up
CUST_134813_PI430048170	OSBP2	3.87394	0.00145684	up
CUST_136648_PI430048170	AXIN2	3.86892	0.0105054	up
CUST_143355_PI430048170	NXF2	3.86215	0.0196079	up
CUST_60538_PI430048170	ANKRD10	3.85668	0.0493665	up
CUST_93278_PI430048170	UNC45A	3.85555	0.00466992	up
CUST_129264_PI430048170	PDE4C	3.85234	0.0188672	up
CUST_135122_PI430048170	NBL1	3.85079	0.0124398	up
CUST_130269_PI430048170	VCAM1	3.83911	0.000934146	up
CUST_103218_PI430048170	MKLN1	3.82479	0.00275499	up
CUST_132160_PI430048170	LPXN	3.81909	0.00163933	up
CUST_130554_PI430048170	CDKN1C	3.81852	0.00843415	up
CUST_144819_PI430048170	NFE2L3	3.81503	0.0425247	up
CUST_130394_PI430048170	PPARGC1B	3.81025	0.00822898	up
CUST_129048_PI430048170	CAMK1D	3.80495	9.33774e-05	up
CUST_127624_PI430048170	CCDC102B	3.80278	0.00874974	up
CUST_139416_PI430048170	PPM1E	3.79995	0.0210009	up
CUST_129331_PI430048170	ICAM1	3.79562	0.0561225	up
CUST_2013_PI430048170	TGFB2	3.78604	0.0199516	up
CUST_144336_PI430048170	KIF13B	3.78436	0.00487742	up
CUST_130795_PI430048170	CDCP1	3.78167	0.035798	up
CUST_143014_PI430048170	GMFG	3.76711	9.52278e-05	up
CUST_142096_PI430048170	MEX3A	3.76477	0.0102133	up
CUST_137699_PI430048170	CCL3L1	3.75895	0.0529224	up
CUST_133710_PI430048170	ZIC2	3.75573	0.00232333	up
CUST_129098_PI430048170	BATF	3.75551	0.00045515	up
CUST_136900_PI430048170	PPP1R14C	3.75432	0.0524706	up
CUST_123979_PI430048170	SOX4	3.74248	7.14671e-05	up
CUST_138378_PI430048170	ZNF385D	3.73914	0.000608971	up
CUST_131176_PI430048170	CYP24A1	3.73246	0.0247411	up
CUST_130215_PI430048170	C2	3.72966	0.0143833	up
CUST_137902_PI430048170	PIM3	3.71554	0.0490667	up
CUST_142182_PI430048170	CLEC2D	3.70866	0.00156299	up
CUST_139935_PI430048170	ACAD11	3.70787	0.00783353	up
CUST_63866_PI430048170	DTNA	3.70322	1.31818e-05	up
CUST_132017_PI430048170	PHC2	3.70199	0.000901677	up
CUST_139564_PI430048170	TP53INP1	3.69207	0.000162019	up
CUST_119578_PI430048170	RASSF8	3.6897	0.0286254	up
CUST_103916_PI430048170	VGLL4	3.68968	0.00119998	up
CUST_90041_PI430048170	SOD2	3.6772	0.000966726	up
CUST_135354_PI430048170	TNS3	3.66809	0.00222552	up
CUST_128843_PI430048170	ERRFI1	3.66791	0.00500191	up
CUST_67339_PI430048170	SPESP1	3.66681	0.0235944	up
CUST_145363_PI430048170	PMEPA1	3.66036	0.00143682	up
CUST_128231_PI430048170	TNRC6C	3.64281	0.000785199	up
CUST_138738_PI430048170	FAM209A	3.64269	0.0121871	up
CUST_141830_PI430048170	FAM43A	3.64262	0.0221063	up
CUST_130380_PI430048170	SLC6A12	3.63697	0.00380441	up
CUST_106003_PI430048170	FLT3	3.62984	0.0144464	up
CUST_141907_PI430048170	AZIN2	3.62082	0.0312282	up
CUST_138855_PI430048170	MYZAP	3.61816	0.00611092	up
CUST_76172_PI430048170	PDGFRB	3.61723	0.000878681	up
CUST_145332_PI430048170	ZNF853	3.61688	0.000226994	up
CUST_78908_PI430048170	GPC2	3.61632	2.66394e-05	up
CUST_78046_PI430048170	MICALL2	3.61516	0.000987718	up
CUST_141121_PI430048170	FAM20C	3.61396	0.00863471	up
CUST_129181_PI430048170	SERPINI1	3.61208	0.0173671	up
CUST_127005_PI430048170	PERP	3.61151	0.0100385	up
CUST_142009_PI430048170	BCL6	3.61114	0.000204515	up
CUST_111085_PI430048170	ST3GAL6	3.61025	0.0115564	up
CUST_129389_PI430048170	GCKR	3.60442	0.0258639	up
CUST_130882_PI430048170	ZNF608	3.6042	0.0201957	up
CUST_133192_PI430048170	EFNA5	3.60358	0.00414646	up
CUST_101029_PI430048170	HID1	3.60051	0.0538207	up
CUST_135789_PI430048170	LAMA1	3.59762	0.0120209	up
CUST_117593_PI430048170	RASSF8	3.59367	0.0274855	up
CUST_134926_PI430048170	GRIA3	3.59053	0.046771	up
CUST_141317_PI430048170	LRP2BP	3.58979	0.00082498	up
CUST_133648_PI430048170	BPIFB6	3.58778	0.019318	up
CUST_137431_PI430048170	KRIT1	3.58029	8.33714e-06	up
CUST_144240_PI430048170	S100A8	3.57913	0.000411512	up
CUST_137656_PI430048170	NDRG4	3.57887	0.0139404	up
CUST_144300_PI430048170	TNFRSF21	3.57315	0.0180793	up
CUST_92081_PI430048170	SFRP4	3.5667	1.07387e-05	up
CUST_144769_PI430048170	SERPING1	3.5624	6.99026e-06	up
CUST_101832_PI430048170	ZCCHC14	3.56198	0.0243691	up
CUST_134290_PI430048170	TMEM51	3.55633	0.00241525	up
CUST_137008_PI430048170	EIF2B3	3.55573	0.0454983	up
CUST_130030_PI430048170	PPIL6	3.55099	0.0129173	up
CUST_145056_PI430048170	BOD1L2	3.52162	0.011369	up
CUST_140974_PI430048170	ABCA13	3.51873	0.0259388	up
CUST_135674_PI430048170	TNFRSF1B	3.51866	0.0271146	up
CUST_141831_PI430048170	APOA1	3.51792	0.00131225	up
CUST_105736_PI430048170	ANKRD16	3.51745	0.0303091	up
CUST_134571_PI430048170	OTULIN	3.51601	0.0492572	up
CUST_136926_PI430048170	CFB	3.51418	0.00120475	up
CUST_18386_PI430048170	LOC100130357	3.51261	0.0129984	up
CUST_68354_PI430048170	PPARGC1B	3.51238	0.0203127	up
CUST_133105_PI430048170	OR52L1	3.50807	0.0369211	up
CUST_135125_PI430048170	RBPJL	3.50398	0.00229783	up
CUST_72014_PI430048170	CECR2	3.50243	0.0535681	up
CUST_81151_PI430048170	SLC44A1	3.49803	0.000734446	up
CUST_143389_PI430048170	GPC2	3.49577	0.051971	up
CUST_133150_PI430048170	USP17L4	3.49419	0.0115059	up
CUST_139884_PI430048170	RAB44	3.49417	0.0224273	up
CUST_100525_PI430048170	ST3GAL6	3.49009	0.00600496	up
CUST_131690_PI430048170	VPRBP	3.4895	0.0457496	up
CUST_133865_PI430048170	PTGS1	3.48947	0.0169202	up
CUST_142840_PI430048170	BDKRB1	3.48947	0.0228186	up
CUST_92309_PI430048170	FCER1G	3.48844	0.0208031	up
CUST_129854_PI430048170	ACP5	3.48366	0.0546964	up
CUST_133853_PI430048170	TSPAN9	3.48071	0.0412379	up
CUST_130248_PI430048170	PNMAL1	3.47754	0.0109561	up
CUST_139028_PI430048170	ASCL2	3.47517	0.000139646	up
CUST_130825_PI430048170	PDGFRB	3.46591	0.0136892	up
CUST_142658_PI430048170	CNKSR2	3.46542	0.0667873	up
CUST_142020_PI430048170	PGM2L1	3.45852	0.000474017	up
CUST_133555_PI430048170	PARD6G	3.45755	0.0180817	up
CUST_143199_PI430048170	PHF3	3.45624	0.01185	up
CUST_140757_PI430048170	TBC1D8	3.45135	0.00491879	up
CUST_131159_PI430048170	LOC100133267	3.44729	0.00223283	up
CUST_139896_PI430048170	FAM188B	3.4398	0.0146323	up
CUST_130223_PI430048170	RND2	3.43952	0.000822031	up
CUST_129323_PI430048170	KIF19	3.43667	0.024209	up
CUST_140022_PI430048170	CPE	3.43635	0.0318937	up
CUST_131650_PI430048170	IMPG2	3.43157	0.0875653	up
CUST_134954_PI430048170	C15orf62	3.42789	0.0441223	up
CUST_73356_PI430048170	GRAMD1C	3.4272	0.00626008	up
CUST_68805_PI430048170	ZNF211	3.42396	0.012059	up
CUST_144695_PI430048170	HEY2	3.41964	0.0182573	up
CUST_127326_PI430048170	GALNT15	3.41393	0.00424916	up
CUST_142628_PI430048170	APOC1	3.41374	9.07614e-06	up
CUST_142722_PI430048170	TNFRSF10B	3.41273	0.0173638	up
CUST_139845_PI430048170	TESC	3.41218	0.0136264	up
CUST_142919_PI430048170	MICALL2	3.40091	0.00966652	up
CUST_97086_PI430048170	PDGFRB	3.39949	0.00178616	up
CUST_137300_PI430048170	RAPGEF4	3.39753	0.0188246	up
CUST_136128_PI430048170	TRAF3IP3	3.3973	0.000166878	up
CUST_128442_PI430048170	SPERT	3.39467	0.0400044	up
CUST_94057_PI430048170	S1PR1	3.394	0.0365027	up
CUST_134344_PI430048170	ITGA1	3.38671	0.0012292	up
CUST_129359_PI430048170	FBXO2	3.38591	0.00843953	up
CUST_95837_PI430048170	NPSR1	3.3845	0.00932566	up
CUST_109893_PI430048170	TGFB3	3.3842	0.0169043	up
CUST_63430_PI430048170	GPRC5C	3.37894	0.0568056	up
CUST_129165_PI430048170	CYP4F8	3.37505	0.00960752	up
CUST_145230_PI430048170	CMTM1	3.37164	0.0475391	up
CUST_137788_PI430048170	NR6A1	3.37115	0.00795462	up
CUST_139186_PI430048170	PAM	3.37072	6.27777e-05	up
CUST_82958_PI430048170	NDRG4	3.36796	0.00397746	up
CUST_126869_PI430048170	ANGPT2	3.3677	0.0318065	up
CUST_55286_PI430048170	CFHR3	3.36764	0.0338289	up
CUST_67168_PI430048170	PLEKHA5	3.36666	0.00193595	up
CUST_144241_PI430048170	TMEM89	3.36501	0.00437823	up
CUST_139657_PI430048170	GLI1	3.3644	0.009037	up
CUST_131672_PI430048170	OR10A5	3.36263	0.000106617	up
CUST_133587_PI430048170	FBXL14	3.36061	0.00405346	up
CUST_131891_PI430048170	SYPL2	3.35955	0.0222792	up
CUST_144585_PI430048170	RRM2B	3.35712	0.00275906	up
CUST_136675_PI430048170	CLDN10	3.34831	0.0458878	up
CUST_370_PI430048170	FIGF	3.34379	0.0287621	up
CUST_135871_PI430048170	ARC	3.343	0.0583171	up
CUST_142449_PI430048170	PLAUR	3.3355	0.0387664	up
CUST_129501_PI430048170	KRTAP15-1	3.33507	0.00878287	up
CUST_137512_PI430048170	WIPF1	3.3331	0.00530302	up
CUST_133798_PI430048170	DAPK2	3.32937	0.0234787	up
CUST_142465_PI430048170	RELB	3.32854	0.0153609	up
CUST_57869_PI430048170	STARD10	3.32828	0.0299808	up
CUST_130314_PI430048170	RLIM	3.32293	0.000133164	up
CUST_89202_PI430048170	ST3GAL5	3.32269	0.00257061	up
CUST_134998_PI430048170	HOXA3	3.32221	0.0149295	up
CUST_114492_PI430048170	PDGFRB	3.3198	0.00454831	up
CUST_145686_PI430048170	CDON	3.31978	0.0213438	up
CUST_129433_PI430048170	KIAA0226L	3.31973	0.050786	up
CUST_126853_PI430048170	COL10A1	3.31333	0.0194812	up
CUST_141041_PI430048170	OR52M1	3.31299	0.0278939	up
CUST_129309_PI430048170	SOX4	3.31023	0.00112409	up
CUST_134865_PI430048170	AK9	3.31001	0.000495933	up
CUST_82959_PI430048170	NDRG4	3.30452	0.00102268	up
CUST_141025_PI430048170	C4orf47	3.30419	0.000671468	up
CUST_131208_PI430048170	HBQ1	3.30408	0.0537848	up
CUST_111339_PI430048170	NKD2	3.30332	0.00424144	up
CUST_135381_PI430048170	KCNJ2	3.30312	0.000345458	up
CUST_134360_PI430048170	MARCKSL1	3.2989	0.000154684	up
CUST_139543_PI430048170	OBFC1	3.29807	0.00122174	up
CUST_143984_PI430048170	SDC1	3.29565	0.0453957	up
CUST_131749_PI430048170	HOXA13	3.29442	0.00219042	up
CUST_130700_PI430048170	PRSS8	3.29112	0.0292659	up
CUST_140399_PI430048170	FAM155A	3.28994	0.003895	up
CUST_138170_PI430048170	LYG1	3.2898	0.0352186	up
CUST_138532_PI430048170	ANGPTL2	3.2895	0.00184735	up
CUST_70794_PI430048170	ANO7	3.28922	0.0053509	up
CUST_3722_PI430048170	NXF5	3.28895	0.0686954	up
CUST_131762_PI430048170	PLXNB1	3.2853	0.052691	up
CUST_63664_PI430048170	ENOSF1	3.28471	0.00216651	up
CUST_137263_PI430048170	ARHGAP22	3.2832	0.0024094	up
CUST_131362_PI430048170	SEC31B	3.2759	0.0132924	up
CUST_103970_PI430048170	PHC2	3.27347	0.000859495	up
CUST_141235_PI430048170	LRRTM2	3.27144	0.0017341	up
CUST_132512_PI430048170	ACSL4	3.26644	0.0494815	up
CUST_145545_PI430048170	SYNJ2	3.26451	0.0151368	up
CUST_135832_PI430048170	CLIP2	3.26434	0.00302817	up
CUST_103323_PI430048170	BEND5	3.26294	0.031245	up
CUST_141936_PI430048170	YPEL1	3.26163	0.00861172	up
CUST_136858_PI430048170	OR56B1	3.26154	0.000112616	up
CUST_130938_PI430048170	CRLF2	3.26061	0.0139256	up
CUST_139681_PI430048170	VASH1	3.26021	0.000782716	up
CUST_138476_PI430048170	CHRNA9	3.26011	0.0285818	up
CUST_138826_PI430048170	VN1R1	3.25077	0.00370456	up
CUST_109061_PI430048170	ZNF608	3.25002	9.3184e-05	up
CUST_89534_PI430048170	IL17RD	3.2491	0.0281723	up
CUST_136099_PI430048170	C6orf47	3.2453	0.05434	up
CUST_127354_PI430048170	RPS6KA5	3.24186	0.026904	up
CUST_129217_PI430048170	GYPC	3.24023	0.0873789	up
CUST_127600_PI430048170	STEAP3	3.23616	0.00336782	up
CUST_79052_PI430048170	TFEC	3.23614	0.00181668	up
CUST_61303_PI430048170	BDKRB1	3.23515	0.00525677	up
CUST_138458_PI430048170	SLC6A8	3.23509	0.071098	up
CUST_128773_PI430048170	MTCL1	3.23449	0.0054419	up
CUST_137128_PI430048170	ERO1LB	3.22978	0.0171854	up
CUST_144737_PI430048170	RSPO2	3.22869	0.00116788	up
CUST_140818_PI430048170	SREK1	3.22773	0.00204189	up
CUST_139333_PI430048170	UBALD2	3.2255	0.0336624	up
CUST_114856_PI430048170	ADGRA3	3.2233	0.0137199	up
CUST_118751_PI430048170	MT1H	3.22212	0.0214532	up
CUST_138567_PI430048170	ADSS	3.21818	0.0067819	up
CUST_131342_PI430048170	ZNF398	3.21749	0.0458004	up
CUST_135142_PI430048170	MXD1	3.21636	0.00084058	up
CUST_67274_PI430048170	GNG2	3.2152	0.0548075	up
CUST_143689_PI430048170	ABHD2	3.2151	0.0694854	up
CUST_132832_PI430048170	ZSCAN16	3.21428	0.00383511	up
CUST_109572_PI430048170	PLEKHA5	3.21189	0.086956	up
CUST_127301_PI430048170	IGLL1	3.20906	0.0109828	up
CUST_103661_PI430048170	SEC31B	3.20716	0.00330939	up
CUST_102887_PI430048170	SERPINI1	3.20416	0.0206233	up
CUST_137879_PI430048170	KLHL24	3.20396	0.0400536	up
CUST_27316_PI430048170	C14orf132	3.20113	0.0249327	up
CUST_138740_PI430048170	RALGDS	3.19997	0.00997318	up
CUST_24142_PI430048170	ARRB1	3.19872	0.039799	up
CUST_133862_PI430048170	CRH	3.19845	0.0524506	up
CUST_69024_PI430048170	PPFIBP2	3.19709	0.00268477	up
CUST_102724_PI430048170	LAMB1	3.19626	0.0082289	up
CUST_131010_PI430048170	LAT2	3.19531	0.00468959	up
CUST_132877_PI430048170	BEND7	3.18981	0.000351761	up
CUST_79048_PI430048170	FOXP2	3.18967	1.10531e-06	up
CUST_100544_PI430048170	GHDC	3.18885	0.0292581	up
CUST_77296_PI430048170	CRIP3	3.17682	0.0015158	up
CUST_142550_PI430048170	GPRC5C	3.17591	0.0141996	up
CUST_137921_PI430048170	ARHGAP28	3.17375	0.0204035	up
CUST_129432_PI430048170	CFAP58	3.1729	0.0161309	up
CUST_93756_PI430048170	TBC1D3F	3.17263	0.019215	up
CUST_128104_PI430048170	CCDC40	3.17206	0.0010011	up
CUST_107046_PI430048170	TNFRSF10C	3.17142	0.0321186	up
CUST_69740_PI430048170	CUBN	3.16983	0.00499327	up
CUST_58107_PI430048170	DCUN1D5	3.16653	0.0134148	up
CUST_139167_PI430048170	---	3.16501	9.56106e-05	up
CUST_131191_PI430048170	PPFIBP2	3.16441	0.00164811	up
CUST_140579_PI430048170	PABPC1L	3.15885	0.0623681	up
CUST_128207_PI430048170	TAF7L	3.15611	0.0238188	up
CUST_143605_PI430048170	SPRY2	3.15604	0.00336892	up
CUST_128615_PI430048170	CTAG1A	3.1547	0.00894553	up
CUST_69101_PI430048170	BTG1	3.15278	0.0267224	up
CUST_127058_PI430048170	KRT79	3.15064	0.0324803	up
CUST_137524_PI430048170	KCTD7	3.14879	0.0891099	up
CUST_142528_PI430048170	RAB27B	3.14845	0.00885788	up
CUST_126654_PI430048170	GCNT3	3.14681	0.0019707	up
CUST_140868_PI430048170	CREB5	3.14606	0.0279443	up
CUST_54771_PI430048170	PIP5K1A	3.14591	0.0116289	up
CUST_128868_PI430048170	VGLL4	3.14313	0.000237094	up
CUST_130472_PI430048170	CEACAM1	3.1411	0.0240475	up
CUST_99451_PI430048170	KDM7A	3.14078	0.00497605	up
CUST_142773_PI430048170	CBX7	3.14036	0.014805	up
CUST_139343_PI430048170	QRFPR	3.14	0.00976093	up
CUST_141472_PI430048170	REEP2	3.13766	0.0347668	up
CUST_131344_PI430048170	HORMAD2	3.13731	6.63383e-07	up
CUST_141755_PI430048170	OR9G9	3.13368	0.0201107	up
CUST_129754_PI430048170	ALDH8A1	3.13299	0.0237868	up
CUST_133787_PI430048170	TLE1	3.12969	0.0356677	up
CUST_101150_PI430048170	KLHL24	3.1293	0.0246599	up
CUST_136012_PI430048170	CA7	3.12764	0.0199437	up
CUST_129774_PI430048170	CCL3	3.12667	0.0077188	up
CUST_128022_PI430048170	TCN2	3.12091	0.000483016	up
CUST_39320_PI430048170	ENOSF1	3.12085	0.0110802	up
CUST_91161_PI430048170	ENOSF1	3.11742	0.0958631	up
CUST_132915_PI430048170	PNMA6A	3.11394	0.00310674	up
CUST_69496_PI430048170	RAB31	3.11344	0.0924809	up
CUST_93850_PI430048170	RAB31	3.10962	0.0568499	up
CUST_121766_PI430048170	CXCR4	3.10917	0.01133	up
CUST_130913_PI430048170	IL27RA	3.10694	0.0518852	up
CUST_126344_PI430048170	MT1E	3.10468	0.0171261	up
CUST_128360_PI430048170	WFDC10B	3.10103	0.00291286	up
CUST_27314_PI430048170	C14orf132	3.09969	0.0692319	up
CUST_132777_PI430048170	JAM2	3.09945	0.00397067	up
CUST_135415_PI430048170	PCDHB12	3.09854	0.0291022	up
CUST_122628_PI430048170	CCR5	3.09686	0.00442918	up
CUST_145484_PI430048170	NTRK1	3.09328	0.0498786	up
CUST_7630_PI430048170	HSPA6	3.09282	0.0201415	up
CUST_130877_PI430048170	KCMF1	3.09193	0.0110541	up
CUST_133968_PI430048170	ASPRV1	3.09067	0.000491509	up
CUST_53284_PI430048170	C1orf159	3.0906	0.0429985	up
CUST_133613_PI430048170	ZBED2	3.08755	0.0691806	up
CUST_126906_PI430048170	DUOXA2	3.08668	0.000714846	up
CUST_65031_PI430048170	CD37	3.08544	0.0403567	up
CUST_100781_PI430048170	SYTL3	3.08521	0.0033752	up
CUST_134753_PI430048170	NIM1K	3.08491	1.01585e-05	up
CUST_140321_PI430048170	LAMP2	3.08475	0.0278382	up
CUST_135042_PI430048170	PNMA5	3.08315	0.00162873	up
CUST_138906_PI430048170	DZIP1	3.0823	0.00465712	up
CUST_135520_PI430048170	TMSB15A	3.08179	0.0319584	up
CUST_56757_PI430048170	SEC31B	3.07819	0.0011255	up
CUST_138867_PI430048170	CEBPB	3.07689	0.004896	up
CUST_129971_PI430048170	RHOV	3.07678	0.0192703	up
CUST_94125_PI430048170	CAPN3	3.07449	0.00488994	up
CUST_127337_PI430048170	GALNT18	3.07312	0.00444563	up
CUST_134320_PI430048170	TP73	3.07308	0.0268413	up
CUST_135897_PI430048170	KIAA0895L	3.07021	0.0167271	up
CUST_130865_PI430048170	TWIST1	3.06834	0.00393377	up
CUST_143629_PI430048170	BHLHE40	3.06497	9.35287e-05	up
CUST_130231_PI430048170	DUSP5	3.05867	0.00161929	up
CUST_128886_PI430048170	TBC1D16	3.05752	3.38598e-05	up
CUST_122357_PI430048170	COL6A2	3.05693	0.0198679	up
CUST_132860_PI430048170	ZNF711	3.05604	0.0362251	up
CUST_144538_PI430048170	TIA1	3.0557	0.0495007	up
CUST_67059_PI430048170	FRAT1	3.05542	0.000256765	up
CUST_128980_PI430048170	GABBR1	3.05218	0.0402841	up
CUST_138521_PI430048170	RASL12	3.05214	0.0169548	up
CUST_142955_PI430048170	FZD8	3.05022	0.000513129	up
CUST_143608_PI430048170	DEFB123	3.04965	0.0122921	up
CUST_128911_PI430048170	WISP2	3.04917	0.0499325	up
CUST_127179_PI430048170	RHOJ	3.04684	0.0636577	up
CUST_144743_PI430048170	JUNB	3.04414	0.000958796	up
CUST_139044_PI430048170	CRTC1	3.04405	0.00621685	up
CUST_144128_PI430048170	SLC40A1	3.04153	0.0016141	up
CUST_126346_PI430048170	MT1H	3.04032	0.00516711	up
CUST_133045_PI430048170	HECA	3.03208	0.0030703	up
CUST_138012_PI430048170	LEPROT	3.03082	0.0168484	up
CUST_65017_PI430048170	PLEKHA4	3.02827	0.0178029	up
CUST_108114_PI430048170	ST3GAL5	3.02673	0.00248841	up
CUST_133713_PI430048170	TCF4	3.02653	0.00243119	up
CUST_126847_PI430048170	IL17RD	3.02466	0.00456638	up
CUST_128078_PI430048170	GABARAPL1	3.02446	0.0330292	up
CUST_136912_PI430048170	ACVR1C	3.0241	0.0069815	up
CUST_135615_PI430048170	RBM44	3.02156	0.0108652	up
CUST_134244_PI430048170	CSRNP1	3.02083	0.0144826	up
CUST_141333_PI430048170	IGF2BP3	3.01001	0.0363956	up
CUST_126924_PI430048170	TIMP2	3.00933	0.0200772	up
CUST_138265_PI430048170	AGAP1	3.00766	0.00601766	up
CUST_111177_PI430048170	BCL6	3.00668	0.0248046	up
CUST_140311_PI430048170	NPTX1	3.00664	0.00361914	up
CUST_69285_PI430048170	RAB31	3.00529	0.0185625	up
CUST_138646_PI430048170	CLDN11	3.00445	0.0178217	up
CUST_129265_PI430048170	FOSB	3.00317	0.0807575	up
CUST_65529_PI430048170	FAM228B	3.00276	0.00896125	up
CUST_139111_PI430048170	ARRB1	3.00049	0.000783078	up
CUST_55801_PI430048170	ADSS	2.99972	0.000195308	up
CUST_135884_PI430048170	UBQLNL	2.99805	0.0153133	up
CUST_127083_PI430048170	VPS13C	2.99602	0.00790533	up
CUST_137658_PI430048170	MEDAG	2.99362	0.0111929	up
CUST_72527_PI430048170	FAM118A	2.9929	0.0287492	up
CUST_125752_PI430048170	CTSL	2.99195	0.000166421	up
CUST_63541_PI430048170	TBC1D16	2.99168	0.082667	up
CUST_61788_PI430048170	PLA2G4D	2.98973	0.000499267	up
CUST_137606_PI430048170	IL11	2.9883	0.0773719	up
CUST_134899_PI430048170	CLCA2	2.98777	0.0299867	up
CUST_145513_PI430048170	IFT80	2.98425	0.0384832	up
CUST_129067_PI430048170	NAT8	2.97605	0.0401784	up
CUST_133375_PI430048170	CRIPT	2.974	0.0118473	up
CUST_88924_PI430048170	KIAA0895L	2.97341	0.0103841	up
CUST_92065_PI430048170	ZC2HC1C	2.97145	1.17321e-05	up
CUST_138598_PI430048170	RAB17	2.97114	0.00864031	up
CUST_95823_PI430048170	FAM20C	2.97093	0.00218299	up
CUST_95407_PI430048170	GALNT15	2.96876	0.00372613	up
CUST_132001_PI430048170	PTPN22	2.96679	1.25705e-05	up
CUST_138865_PI430048170	CEBPA	2.96677	0.0133943	up
CUST_134091_PI430048170	PLEKHA4	2.9649	0.000813232	up
CUST_133462_PI430048170	CTAG2	2.95664	0.00759809	up
CUST_141631_PI430048170	PC	2.95652	0.00156117	up
CUST_127755_PI430048170	LRCOL1	2.95643	0.0206451	up
CUST_97192_PI430048170	FAM43A	2.95558	0.000692787	up
CUST_143293_PI430048170	SPRED3	2.95533	0.0202246	up
CUST_130412_PI430048170	C3orf62	2.95425	0.00817617	up
CUST_140568_PI430048170	ANKRD12	2.95227	0.0492981	up
CUST_95325_PI430048170	MICALL2	2.95116	0.100924	up
CUST_125387_PI430048170	ADRB3	2.94944	0.000209137	up
CUST_127687_PI430048170	KRTAP5-8	2.94787	0.00676584	up
CUST_129934_PI430048170	SLC7A7	2.9478	0.00736328	up
CUST_141732_PI430048170	CCDC154	2.94776	0.0714778	up
CUST_136720_PI430048170	WWTR1	2.94757	0.0652536	up
CUST_131378_PI430048170	CITED4	2.94603	3.6212e-05	up
CUST_126970_PI430048170	IKBKB	2.94549	0.0400589	up
CUST_127063_PI430048170	MCTP1	2.94477	0.0103115	up
CUST_126757_PI430048170	ARL4C	2.94305	1.57837e-05	up
CUST_143215_PI430048170	ZDHHC14	2.93458	0.000207616	up
CUST_105776_PI430048170	FAP	2.93312	0.01062	up
CUST_140295_PI430048170	NPTXR	2.92824	0.000419323	up
CUST_139056_PI430048170	OR5H14	2.92659	0.0010789	up
CUST_91106_PI430048170	PPFIBP1	2.92646	6.45075e-05	up
CUST_51830_PI430048170	BDKRB1	2.9256	0.00265315	up
CUST_143270_PI430048170	CST5	2.92356	0.00379234	up
CUST_132301_PI430048170	NUMB	2.92239	0.00339632	up
CUST_142842_PI430048170	C14orf132	2.92214	0.0496733	up
CUST_128404_PI430048170	ACVR2B	2.91978	0.0721963	up
CUST_62845_PI430048170	TBC1D3F	2.91669	0.0449675	up
CUST_142386_PI430048170	CSDC2	2.91628	0.0242236	up
CUST_130767_PI430048170	RENBP	2.91509	0.0929998	up
CUST_131851_PI430048170	CARHSP1	2.91477	0.0194135	up
CUST_140370_PI430048170	SH3KBP1	2.9101	0.012243	up
CUST_132173_PI430048170	CREBRF	2.905	0.00880853	up
CUST_138491_PI430048170	C9orf106	2.89927	0.0208957	up
CUST_132291_PI430048170	ITPRIP	2.89884	0.00634578	up
CUST_136869_PI430048170	CX3CL1	2.89798	0.0255983	up
CUST_134599_PI430048170	PRRT1	2.89722	0.0846691	up
CUST_130237_PI430048170	BTG1	2.89498	0.00342081	up
CUST_144588_PI430048170	PNMA3	2.89172	0.00108663	up
CUST_140187_PI430048170	PDE10A	2.89165	0.0349579	up
CUST_61094_PI430048170	NUMB	2.89091	0.00628145	up
CUST_135325_PI430048170	DHDH	2.88722	0.000236354	up
CUST_136696_PI430048170	ZNF667	2.88512	0.00308418	up
CUST_142192_PI430048170	ITPKB	2.8838	0.00101867	up
CUST_144398_PI430048170	SMIM3	2.88342	0.00610053	up
CUST_133392_PI430048170	ZSCAN2	2.88311	0.055643	up
CUST_73698_PI430048170	IFT80	2.88271	0.0505208	up
CUST_135821_PI430048170	LMBR1	2.88032	0.0229418	up
CUST_139165_PI430048170	AKR7A3	2.88015	0.0453329	up
CUST_142147_PI430048170	CYP4A22	2.8799	0.00010125	up
CUST_135941_PI430048170	MAML3	2.87873	0.011239	up
CUST_133054_PI430048170	DNAL1	2.8775	0.000109087	up
CUST_79640_PI430048170	TNFRSF10B	2.87115	0.0700445	up
CUST_135770_PI430048170	LRRC66	2.87113	0.0630383	up
CUST_38270_PI430048170	C14orf132	2.86897	0.000390721	up
CUST_75837_PI430048170	EFNA5	2.86668	0.0328315	up
CUST_131447_PI430048170	GLIS3	2.86496	0.00490583	up
CUST_144822_PI430048170	C16orf45	2.86309	0.0383139	up
CUST_54893_PI430048170	BGLAP	2.86042	0.02609	up
CUST_115885_PI430048170	RAB31	2.85977	0.00704796	up
CUST_140028_PI430048170	RND3	2.85934	0.00109337	up
CUST_140194_PI430048170	ETNK1	2.85703	0.0580591	up
CUST_126919_PI430048170	TIGD3	2.85642	0.00397796	up
CUST_133306_PI430048170	RFX3	2.85405	0.00367609	up
CUST_132390_PI430048170	VPS53	2.85398	0.000124177	up
CUST_138968_PI430048170	NOX5	2.85062	0.00391964	up
CUST_65341_PI430048170	SNTG2	2.84855	0.00978318	up
CUST_139076_PI430048170	ZFP36L1	2.84804	0.00277657	up
CUST_145718_PI430048170	H2BFM	2.8455	0.000369727	up
CUST_130955_PI430048170	NFYA	2.84439	0.0101008	up
CUST_76898_PI430048170	GMPR	2.83942	0.0347418	up
CUST_100890_PI430048170	IFT80	2.83794	0.000641469	up
CUST_74966_PI430048170	GUCY1A3	2.83775	0.00516166	up
CUST_133165_PI430048170	MFSD4	2.83747	0.00711138	up
CUST_138669_PI430048170	SH2D3C	2.83482	0.0357515	up
CUST_54438_PI430048170	NTNG1	2.83082	0.00288185	up
CUST_136771_PI430048170	TRPM8	2.82795	0.00859031	up
CUST_71681_PI430048170	JAM2	2.82598	0.10789	up
CUST_135954_PI430048170	ZSWIM4	2.82533	0.000365585	up
CUST_128728_PI430048170	PKIG	2.82516	0.000975591	up
CUST_144719_PI430048170	C5AR2	2.82468	0.00201603	up
CUST_92283_PI430048170	ABHD2	2.82466	0.0188776	up
CUST_127445_PI430048170	CLDN23	2.81976	0.100966	up
CUST_141087_PI430048170	CTAGE5	2.81886	0.0238413	up
CUST_54542_PI430048170	PTPN22	2.81744	1.7504e-05	up
CUST_130667_PI430048170	SOD3	2.81477	0.0387664	up
CUST_132359_PI430048170	CREG2	2.81188	0.0300428	up
CUST_127839_PI430048170	PGPEP1	2.80902	0.0138158	up
CUST_142452_PI430048170	ARG2	2.80887	0.00752401	up
CUST_132005_PI430048170	ZFYVE16	2.80633	0.0123675	up
CUST_131916_PI430048170	BMPR1B	2.80601	0.0322945	up
CUST_138616_PI430048170	STX1B	2.80561	0.0115604	up
CUST_99374_PI430048170	PPFIBP2	2.80538	0.00025629	up
CUST_144720_PI430048170	GLI3	2.80538	0.0524455	up
CUST_132841_PI430048170	PEG3	2.80337	0.00334723	up
CUST_127425_PI430048170	GRASP	2.79914	0.0167963	up
CUST_130378_PI430048170	LIMK1	2.79787	0.0616258	up
CUST_135571_PI430048170	UNC5CL	2.79675	0.064294	up
CUST_139390_PI430048170	PAPLN	2.79631	0.00485113	up
CUST_96895_PI430048170	CLDN23	2.79355	0.011334	up
CUST_105688_PI430048170	PABPC1L	2.79221	0.0374395	up
CUST_130911_PI430048170	OR10G2	2.78786	0.0649975	up
CUST_141038_PI430048170	EDA2R	2.78518	0.0119787	up
CUST_143070_PI430048170	HID1	2.7849	0.0135924	up
CUST_140299_PI430048170	FAM107B	2.78481	0.00666563	up
CUST_144545_PI430048170	PCYT1B	2.78347	0.00446664	up
CUST_143834_PI430048170	CXCL3	2.78231	0.00151002	up
CUST_127740_PI430048170	SLC25A29	2.78124	2.61944e-06	up
CUST_135508_PI430048170	ISY1	2.78067	2.69594e-05	up
CUST_140852_PI430048170	ZMYND8	2.77993	0.000941813	up
CUST_130149_PI430048170	SLC12A6	2.7777	0.00317108	up
CUST_132764_PI430048170	LRRC8B	2.77726	0.00109528	up
CUST_90809_PI430048170	NPC1	2.77555	0.047693	up
CUST_128824_PI430048170	REP15	2.77509	0.0210671	up
CUST_105512_PI430048170	PTPN22	2.7737	0.00939975	up
CUST_131527_PI430048170	SLC26A6	2.77261	0.00157498	up
CUST_144711_PI430048170	ISM1	2.77173	0.0399593	up
CUST_131681_PI430048170	STC1	2.77029	0.0932057	up
CUST_141987_PI430048170	WFDC9	2.76876	0.000669405	up
CUST_122215_PI430048170	APP	2.76653	0.00944586	up
CUST_60908_PI430048170	GNG2	2.76651	0.0518742	up
CUST_137912_PI430048170	AGFG2	2.76618	0.0148387	up
CUST_67399_PI430048170	MSI2	2.76614	0.0349804	up
CUST_123500_PI430048170	SERINC5	2.76391	0.0153352	up
CUST_64136_PI430048170	SHC2	2.76265	0.0209532	up
CUST_128478_PI430048170	PSAP	2.76046	0.0414755	up
CUST_89244_PI430048170	UBE2E3	2.76012	0.00225373	up
CUST_50678_PI430048170	GRIP2	2.75988	0.00248777	up
CUST_122408_PI430048170	YPEL1	2.75855	0.00884238	up
CUST_135927_PI430048170	MAN2B1	2.75836	0.0112061	up
CUST_141931_PI430048170	COL5A3	2.75772	0.0628477	up
CUST_101678_PI430048170	FCMR	2.75094	0.0046084	up
CUST_131143_PI430048170	TGIF1	2.74992	0.0336776	up
CUST_94116_PI430048170	EFCAB13	2.7468	0.0704957	up
CUST_141710_PI430048170	DCUN1D5	2.74559	0.0632927	up
CUST_137381_PI430048170	CLSTN2	2.74368	0.0197646	up
CUST_136678_PI430048170	LMO2	2.74248	0.0145891	up
CUST_60946_PI430048170	LGALS3	2.74208	0.0984834	up
CUST_138123_PI430048170	FIGNL2	2.74004	0.000214834	up
CUST_128767_PI430048170	SEMA4F	2.73679	0.00241678	up
CUST_130753_PI430048170	RASA4	2.73577	0.0756333	up
CUST_132520_PI430048170	NAMPT	2.73554	0.0136013	up
CUST_128199_PI430048170	RAB31	2.73334	0.000754973	up
CUST_128484_PI430048170	METTL8	2.73313	0.0823782	up
CUST_106270_PI430048170	SP110	2.73299	0.051833	up
CUST_100856_PI430048170	MYEOV	2.73214	0.0145284	up
CUST_138637_PI430048170	IFIT3	2.73123	0.0465895	up
CUST_62087_PI430048170	PAQR5	2.72954	0.00801648	up
CUST_110957_PI430048170	SEC14L2	2.72931	0.0556547	up
CUST_92010_PI430048170	MAOA	2.72833	0.0313693	up
CUST_59710_PI430048170	SBNO1	2.72587	0.021594	up
CUST_142538_PI430048170	GBP2	2.725	0.00514452	up
CUST_133046_PI430048170	SYT14	2.72363	0.00625176	up
CUST_76252_PI430048170	GABRA6	2.72244	0.00336979	up
CUST_143091_PI430048170	CCDC110	2.72082	0.000581382	up
CUST_129884_PI430048170	HHLA2	2.72053	0.00174932	up
CUST_144195_PI430048170	APCDD1L	2.71986	4.24938e-06	up
CUST_139694_PI430048170	SERINC5	2.71835	0.0161334	up
CUST_132793_PI430048170	PRR3	2.71434	0.00393546	up
CUST_89734_PI430048170	ADAM29	2.71189	0.0659107	up
CUST_132153_PI430048170	NHLH1	2.7094	0.002676	up
CUST_137618_PI430048170	NRROS	2.70931	0.000470341	up
CUST_142834_PI430048170	TCEAL7	2.70839	0.00233079	up
CUST_64401_PI430048170	MAN2B1	2.70667	0.0106027	up
CUST_83507_PI430048170	GAS7	2.70444	0.0255457	up
CUST_133719_PI430048170	RNASEH2C	2.70232	0.0576044	up
CUST_141717_PI430048170	PHF21A	2.70117	0.0185718	up
CUST_134839_PI430048170	CSGALNACT2	2.70115	4.77044e-05	up
CUST_138872_PI430048170	GLDC	2.70062	0.0877834	up
CUST_106808_PI430048170	FAM227A	2.6997	0.0433616	up
CUST_139792_PI430048170	EFR3B	2.69912	0.0162273	up
CUST_137315_PI430048170	PBXIP1	2.69858	0.0459446	up
CUST_80858_PI430048170	APBA1	2.69803	0.00595595	up
CUST_139178_PI430048170	---	2.69793	0.0554507	up
CUST_141645_PI430048170	OSBPL6	2.69546	0.0120617	up
CUST_137497_PI430048170	SETDB2	2.69399	0.00537924	up
CUST_142936_PI430048170	C10orf10	2.693	0.000260345	up
CUST_142879_PI430048170	EFNB1	2.69243	0.000382718	up
CUST_137255_PI430048170	CLCN7	2.69232	0.00219517	up
CUST_135098_PI430048170	STON1-GTF2A1L	2.69017	0.0830504	up
CUST_55855_PI430048170	ZNF692	2.68831	0.0166415	up
CUST_139742_PI430048170	KLKB1	2.68775	0.0199865	up
CUST_128782_PI430048170	SLC22A17	2.68448	0.0641232	up
CUST_102865_PI430048170	BTG1	2.68363	0.0645989	up
CUST_128526_PI430048170	DDB2	2.68189	0.026654	up
CUST_133678_PI430048170	SLC6A6	2.68166	3.00651e-05	up
CUST_104153_PI430048170	SOX6	2.68148	0.0622329	up
CUST_142281_PI430048170	DDR1	2.68053	0.00489412	up
CUST_72525_PI430048170	FAM118A	2.68038	0.0230069	up
CUST_136515_PI430048170	C3orf17	2.6801	0.00296948	up
CUST_138918_PI430048170	CYP2E1	2.67834	0.0117496	up
CUST_130463_PI430048170	GRIP1	2.67765	0.0263952	up
CUST_111149_PI430048170	TNIK	2.67712	0.0779981	up
CUST_141897_PI430048170	SCARA3	2.67667	0.0347919	up
CUST_114561_PI430048170	CCNI2	2.67631	0.00549431	up
CUST_101778_PI430048170	SIPA1	2.67378	0.00025447	up
CUST_145528_PI430048170	GNL1	2.67348	0.0944665	up
CUST_128466_PI430048170	STRIP2	2.67293	0.000260596	up
CUST_142800_PI430048170	FYCO1	2.67271	0.0312505	up
CUST_127972_PI430048170	PVRL4	2.67221	0.0839914	up
CUST_133447_PI430048170	ANTXR2	2.67161	0.0403381	up
CUST_67680_PI430048170	HOOK1	2.66708	0.0179954	up
CUST_130045_PI430048170	RDH16	2.66583	0.0374975	up
CUST_97319_PI430048170	PABPC1L	2.66572	0.0340495	up
CUST_62270_PI430048170	ABHD17C	2.66498	0.0796877	up
CUST_137099_PI430048170	ARHGAP44	2.66405	0.0508077	up
CUST_128449_PI430048170	TPO	2.66277	0.0717615	up
CUST_93062_PI430048170	GABARAPL1	2.66037	0.00736421	up
CUST_72529_PI430048170	FAM118A	2.65956	0.0505925	up
CUST_134665_PI430048170	SYN3	2.65608	0.0165598	up
CUST_140573_PI430048170	BAALC	2.65235	0.000887242	up
CUST_140446_PI430048170	CAPN3	2.65202	0.000405986	up
CUST_142420_PI430048170	ATG16L2	2.65167	0.00372487	up
CUST_56318_PI430048170	ARHGAP22	2.64763	0.0278487	up
CUST_132615_PI430048170	SNCAIP	2.64722	6.26943e-05	up
CUST_99935_PI430048170	SYT12	2.64517	0.0422329	up
CUST_130581_PI430048170	AMT	2.64043	0.0124198	up
CUST_81399_PI430048170	CEL	2.63899	1.2861e-05	up
CUST_134231_PI430048170	ATRX	2.63763	0.00292239	up
CUST_49725_PI430048170	TP53TG3D	2.63345	0.0103247	up
CUST_139415_PI430048170	PPM1B	2.62956	0.00688184	up
CUST_38934_PI430048170	GDNF-AS1	2.62948	0.00719538	up
CUST_113627_PI430048170	C9orf89	2.62873	0.0839758	up
CUST_139011_PI430048170	GLA	2.62796	7.61599e-06	up
CUST_135557_PI430048170	CPEB4	2.62652	0.0165668	up
CUST_143166_PI430048170	CRYBB1	2.62631	0.0591503	up
CUST_133078_PI430048170	PIDD1	2.62548	0.00106931	up
CUST_99920_PI430048170	RHBDD2	2.62486	1.22572e-05	up
CUST_128262_PI430048170	TXLNB	2.62315	0.00032009	up
CUST_134656_PI430048170	RBBP4	2.62038	0.00274142	up
CUST_127187_PI430048170	PLA2G6	2.62018	0.00474909	up
CUST_127087_PI430048170	RAP2B	2.61867	0.000171234	up
CUST_102251_PI430048170	TRAF3IP3	2.61704	0.0014959	up
CUST_131703_PI430048170	KIR2DS5	2.61689	0.0123176	up
CUST_130887_PI430048170	NR2F2	2.61572	0.0543392	up
CUST_133575_PI430048170	MMP19	2.61551	0.011198	up
CUST_64355_PI430048170	ICAM1	2.61508	0.104446	up
CUST_63482_PI430048170	PRCD	2.61418	0.0024969	up
CUST_142604_PI430048170	BCLAF1	2.613	2.75438e-06	up
CUST_139846_PI430048170	ISYNA1	2.61244	0.0260211	up
CUST_135062_PI430048170	VASH2	2.61183	0.02966	up
CUST_116663_PI430048170	LIPF	2.60924	0.0529105	up
CUST_138819_PI430048170	LMNTD2	2.60919	0.033686	up
CUST_142023_PI430048170	LTB4R	2.60837	0.00164583	up
CUST_96826_PI430048170	GLIS3	2.60782	0.00296009	up
CUST_79185_PI430048170	AKR1B10	2.60649	0.0189421	up
CUST_134970_PI430048170	ABCA7	2.60638	0.000488093	up
CUST_145675_PI430048170	SLC43A3	2.60566	0.0638411	up
CUST_138204_PI430048170	AKR1B10	2.60557	0.030901	up
CUST_129956_PI430048170	SLK	2.60547	0.00458074	up
CUST_142761_PI430048170	EIF5	2.60431	0.00910267	up
CUST_78979_PI430048170	KMT2E	2.60426	0.000351396	up
CUST_131172_PI430048170	ITPR2	2.60355	0.00414419	up
CUST_132171_PI430048170	DTNBP1	2.6005	0.00403309	up
CUST_137706_PI430048170	EGFL8	2.59859	0.00531594	up
CUST_145478_PI430048170	BOC	2.59721	0.000163774	up
CUST_145232_PI430048170	CMTM3	2.59714	0.0177695	up
CUST_133596_PI430048170	ZNF697	2.59609	0.0595011	up
CUST_141899_PI430048170	STRN	2.59514	0.0372361	up
CUST_145263_PI430048170	MAP4K4	2.59425	4.94838e-08	up
CUST_107279_PI430048170	NDRG1	2.59321	0.019007	up
CUST_141319_PI430048170	NARF	2.58957	0.0345932	up
CUST_131144_PI430048170	AKNAD1	2.58942	0.00726375	up
CUST_129044_PI430048170	FBXO33	2.58832	0.0452822	up
CUST_117809_PI430048170	PTCH1	2.58808	0.0244805	up
CUST_142190_PI430048170	B3GNT5	2.5879	0.0634084	up
CUST_93500_PI430048170	PASK	2.58515	0.0510651	up
CUST_94860_PI430048170	RELB	2.58084	0.00609181	up
CUST_128189_PI430048170	C9orf89	2.58065	0.0158762	up
CUST_126944_PI430048170	PPM1D	2.58021	0.0835976	up
CUST_137981_PI430048170	NXF1	2.57473	0.0637205	up
CUST_116245_PI430048170	IRS2	2.57414	0.00233446	up
CUST_143677_PI430048170	IQSEC2	2.57374	0.00860261	up
CUST_72528_PI430048170	FAM118A	2.5737	0.0332258	up
CUST_106550_PI430048170	ANKRD22	2.57329	0.00369097	up
CUST_141491_PI430048170	ADORA2A	2.56909	0.000763802	up
CUST_131890_PI430048170	GALK2	2.56845	0.0189284	up
CUST_139852_PI430048170	IRS2	2.56318	0.000112068	up
CUST_69332_PI430048170	KLK4	2.56312	0.01194	up
CUST_74699_PI430048170	LEF1	2.55973	0.0377961	up
CUST_135467_PI430048170	GDNF	2.55862	0.0193174	up
CUST_74948_PI430048170	TLR2	2.55761	0.0968379	up
CUST_136415_PI430048170	NFATC4	2.55186	0.0177443	up
CUST_126721_PI430048170	KIFC2	2.55161	0.00192339	up
CUST_143290_PI430048170	PTGDS	2.55136	0.00148038	up
CUST_90688_PI430048170	AKAP13	2.55093	0.039926	up
CUST_110178_PI430048170	MSI2	2.55084	0.0135125	up
CUST_129187_PI430048170	KRTAP29-1	2.54864	0.0105301	up
CUST_113254_PI430048170	MMP2	2.54789	0.0754685	up
CUST_140266_PI430048170	FDCSP	2.5475	0.00492645	up
CUST_63531_PI430048170	TIMP2	2.5467	0.0741732	up
CUST_135217_PI430048170	ITGB5	2.54622	0.00247137	up
CUST_144839_PI430048170	PLK3	2.54538	0.0215875	up
CUST_136694_PI430048170	SESN3	2.54329	0.00567211	up
CUST_138839_PI430048170	PRICKLE2	2.54292	0.00102377	up
CUST_126339_PI430048170	MMP2	2.54279	0.036383	up
CUST_142278_PI430048170	SKAP1	2.54157	1.4229e-06	up
CUST_92021_PI430048170	ZNF638	2.54148	0.0782961	up
CUST_129244_PI430048170	HSPH1	2.53735	0.00581815	up
CUST_129736_PI430048170	ATP6V1A	2.5361	0.00751183	up
CUST_54934_PI430048170	NTRK1	2.53542	0.0509814	up
CUST_92199_PI430048170	ZFYVE16	2.53506	0.0170075	up
CUST_126894_PI430048170	GPR137B	2.53483	0.00276204	up
CUST_145163_PI430048170	B3GALT4	2.53116	0.0134289	up
CUST_128756_PI430048170	ENO2	2.53006	0.0204224	up
CUST_144175_PI430048170	TMEM65	2.52957	0.0684185	up
CUST_85637_PI430048170	ICOSLG	2.52922	0.0458019	up
CUST_138446_PI430048170	IL1R1	2.52736	0.0239851	up
CUST_68329_PI430048170	PLA2G6	2.5254	0.0395354	up
CUST_92677_PI430048170	RENBP	2.52338	0.00123328	up
CUST_145369_PI430048170	CT83	2.52329	0.0197661	up
CUST_131021_PI430048170	ACTR3C	2.52315	0.00413301	up
CUST_136728_PI430048170	KIAA0141	2.52203	0.0227656	up
CUST_131261_PI430048170	PTBP3	2.52157	0.0637874	up
CUST_135002_PI430048170	HHAT	2.52152	0.0416348	up
CUST_126709_PI430048170	PARM1	2.51781	0.0248104	up
CUST_130390_PI430048170	AHI1	2.5178	0.121053	up
CUST_135913_PI430048170	IFITM1	2.5168	0.0122983	up
CUST_134325_PI430048170	FCMR	2.51543	0.0344794	up
CUST_126839_PI430048170	EFCAB7	2.51485	0.0257859	up
CUST_129376_PI430048170	A4GALT	2.51339	0.0280928	up
CUST_139533_PI430048170	STEAP1	2.51284	0.0344764	up
CUST_54887_PI430048170	MEX3A	2.51243	0.00860423	up
CUST_143623_PI430048170	GNG11	2.51088	0.00527317	up
CUST_108721_PI430048170	GCNT2	2.50781	0.00139466	up
CUST_130748_PI430048170	DOCK4	2.50771	0.000116654	up
CUST_141265_PI430048170	SH3TC1	2.50749	0.0476995	up
CUST_93251_PI430048170	ARRDC3	2.50694	0.00510493	up
CUST_138398_PI430048170	KIAA0040	2.50565	0.0241556	up
CUST_127803_PI430048170	DYRK2	2.50493	8.66303e-05	up
CUST_132993_PI430048170	IVNS1ABP	2.50404	0.103044	up
CUST_113359_PI430048170	SLC6A8	2.50329	0.0248628	up
CUST_142642_PI430048170	BEX4	2.5031	6.12298e-05	up
CUST_133411_PI430048170	SPICE1	2.5021	0.00608488	up
CUST_136231_PI430048170	TUSC3	2.50181	0.00417402	up
CUST_61096_PI430048170	NUMB	2.5018	0.00182263	up
CUST_141643_PI430048170	OSBPL3	2.50173	0.0149499	up
CUST_127595_PI430048170	PTGIS	2.49985	0.00793685	up
CUST_133695_PI430048170	LIFR	2.49922	0.0173146	up
CUST_141358_PI430048170	RAPGEFL1	2.49919	0.000578065	up
CUST_117765_PI430048170	VSTM4	2.49851	0.0327451	up
CUST_134247_PI430048170	GPR162	2.49819	0.017975	up
CUST_143026_PI430048170	SH3BP1	2.49559	0.0560623	up
CUST_138013_PI430048170	FAP	2.49558	0.000207643	up
CUST_123045_PI430048170	PDGFRA	2.49549	0.0118407	up
CUST_141082_PI430048170	PDGFD	2.49512	0.0615898	up
CUST_143963_PI430048170	CAMK2A	2.49399	0.0620103	up
CUST_137208_PI430048170	SPOCK1	2.49324	0.0524114	up
CUST_143889_PI430048170	MMD	2.49316	0.112291	up
CUST_133176_PI430048170	ST6GAL1	2.49186	0.106063	up
CUST_130257_PI430048170	FMNL3	2.49125	0.058107	up
CUST_143242_PI430048170	PROCA1	2.49096	0.000670595	up
CUST_128834_PI430048170	LCE1D	2.49083	0.0236024	up
CUST_129206_PI430048170	TMX4	2.4905	0.00115182	up
CUST_127897_PI430048170	UBE2E3	2.49022	0.0345631	up
CUST_133910_PI430048170	STARD8	2.48929	0.0877689	up
CUST_144811_PI430048170	CA12	2.48829	0.000611244	up
CUST_142723_PI430048170	ZMIZ1	2.4875	0.00722084	up
CUST_132412_PI430048170	TDRP	2.48492	0.00589914	up
CUST_137990_PI430048170	SIPA1	2.48412	0.0165741	up
CUST_144799_PI430048170	STRBP	2.4824	0.0788227	up
CUST_141203_PI430048170	C17orf67	2.48061	0.00122249	up
CUST_90131_PI430048170	GATS	2.47943	0.00982221	up
CUST_107056_PI430048170	EGFR	2.47883	0.00480057	up
CUST_144902_PI430048170	NCKAP1L	2.47774	0.036464	up
CUST_119281_PI430048170	C11orf95	2.47566	0.0180887	up
CUST_73890_PI430048170	CCDC50	2.47446	0.124615	up
CUST_140973_PI430048170	ABCA12	2.47398	0.00316644	up
CUST_53182_PI430048170	GGA2	2.47346	0.0171523	up
CUST_142466_PI430048170	FBRSL1	2.47298	0.0017773	up
CUST_106866_PI430048170	CCDC57	2.47284	0.000542069	up
CUST_53301_PI430048170	CCNL2	2.47146	0.0843778	up
CUST_127406_PI430048170	BEST4	2.47095	0.114327	up
CUST_138078_PI430048170	PSMD11	2.4681	0.00013035	up
CUST_142646_PI430048170	FXYD7	2.46786	0.0080632	up
CUST_145390_PI430048170	TMEM150C	2.46737	0.069517	up
CUST_127978_PI430048170	CADM4	2.46655	0.0406548	up
CUST_99330_PI430048170	NUMB	2.46646	0.0188013	up
CUST_92085_PI430048170	LIMK1	2.46588	0.0158978	up
CUST_129336_PI430048170	SLC35B4	2.46565	0.0203468	up
CUST_440_PI430048170	OCLN	2.46518	0.0209767	up
CUST_141366_PI430048170	RFTN2	2.46381	0.00601947	up
CUST_72526_PI430048170	FAM118A	2.4627	0.0217638	up
CUST_141308_PI430048170	CGNL1	2.46131	0.00124405	up
CUST_50109_PI430048170	NBPF11	2.45829	0.000124214	up
CUST_91649_PI430048170	CHRNA2	2.45801	0.0512423	up
CUST_132357_PI430048170	AADAT	2.45705	0.00376641	up
CUST_135474_PI430048170	H2AFB2	2.45683	0.0262224	up
CUST_136941_PI430048170	ANO7	2.45665	0.021491	up
CUST_122647_PI430048170	GNAT1	2.45625	0.00588733	up
CUST_130651_PI430048170	THRB	2.45547	0.00673961	up
CUST_122335_PI430048170	UMODL1	2.45433	0.016644	up
CUST_141078_PI430048170	P2RY11	2.45203	0.000849622	up
CUST_133053_PI430048170	LEAP2	2.45091	0.000361061	up
CUST_113281_PI430048170	SEZ6L2	2.4504	0.0830661	up
CUST_143360_PI430048170	ID1	2.44972	0.00777726	up
CUST_142995_PI430048170	TMEM100	2.44811	0.000365434	up
CUST_109128_PI430048170	ZNF692	2.44762	0.00924883	up
CUST_145042_PI430048170	CASP9	2.44523	0.0934773	up
CUST_63981_PI430048170	TCF4	2.44454	0.00875342	up
CUST_134150_PI430048170	H2AFB3	2.4443	0.0291128	up
CUST_144617_PI430048170	ADAMTS14	2.44397	0.111316	up
CUST_133579_PI430048170	PCDHB14	2.44362	0.11455	up
CUST_130466_PI430048170	PIK3R3	2.44212	0.00444749	up
CUST_143274_PI430048170	CST9	2.44098	0.0528238	up
CUST_139260_PI430048170	SLC31A2	2.44086	1.03381e-05	up
CUST_128664_PI430048170	PDP2	2.43942	0.0179629	up
CUST_142172_PI430048170	C6orf1	2.43905	0.00062617	up
CUST_53181_PI430048170	C11orf95	2.43797	0.0169189	up
CUST_144316_PI430048170	RHBDD2	2.43769	0.0171553	up
CUST_5551_PI430048170	RAI2	2.43676	0.0103537	up
CUST_121084_PI430048170	NEDD4L	2.43615	0.0618323	up
CUST_100156_PI430048170	SBNO1	2.43582	4.00671e-08	up
CUST_132212_PI430048170	ZBTB46	2.43538	0.00211574	up
CUST_130382_PI430048170	FDXR	2.43535	0.0361629	up
CUST_131911_PI430048170	NINL	2.43517	0.0211203	up
CUST_68443_PI430048170	FAM107B	2.43494	0.149419	up
CUST_115867_PI430048170	NEDD4L	2.43411	0.00212255	up
CUST_55463_PI430048170	TRAF3IP3	2.43341	0.0538893	up
CUST_93802_PI430048170	PER1	2.43339	0.121413	up
CUST_111046_PI430048170	PLXNB1	2.43333	0.000103797	up
CUST_130148_PI430048170	SLC12A7	2.43245	0.0215536	up
CUST_100129_PI430048170	GRN	2.4321	0.00798687	up
CUST_72969_PI430048170	SLC26A6	2.42975	0.00101431	up
CUST_128099_PI430048170	ZNF488	2.4296	0.123108	up
CUST_137886_PI430048170	NBPF11	2.42779	0.00241858	up
CUST_79872_PI430048170	FAM110B	2.42638	0.0228029	up
CUST_138129_PI430048170	MON2	2.42315	0.00338757	up
CUST_100408_PI430048170	CSPG5	2.42287	0.000166561	up
CUST_60947_PI430048170	LGALS3	2.42148	0.122162	up
CUST_140163_PI430048170	ZFP14	2.42052	0.0345616	up
CUST_91456_PI430048170	HEATR9	2.4195	0.00906891	up
CUST_134003_PI430048170	KRTAP22-1	2.41949	0.0137404	up
CUST_136726_PI430048170	SNTG1	2.41797	0.101356	up
CUST_144332_PI430048170	GATAD2B	2.41776	0.022503	up
CUST_116984_PI430048170	LRRIQ3	2.41775	0.0683011	up
CUST_131194_PI430048170	PPFIBP1	2.41599	0.144736	up
CUST_137155_PI430048170	ST6GALNAC4	2.41343	0.0672899	up
CUST_117232_PI430048170	FXYD1	2.41235	0.00851001	up
CUST_141002_PI430048170	MAP3K12	2.41126	0.0472034	up
CUST_142904_PI430048170	KCNE5	2.41077	0.00244523	up
CUST_63329_PI430048170	CEP95	2.40926	0.00041792	up
CUST_142630_PI430048170	ZNF497	2.4091	0.112048	up
CUST_55036_PI430048170	PBX1	2.40878	0.0375172	up
CUST_110868_PI430048170	APP	2.40772	0.000551656	up
CUST_129898_PI430048170	SGK1	2.40717	0.000734593	up
CUST_136347_PI430048170	GGT5	2.40706	0.0147745	up
CUST_127977_PI430048170	FAM210B	2.40457	0.00832289	up
CUST_132194_PI430048170	STK36	2.40347	0.00146556	up
CUST_134269_PI430048170	SP110	2.40297	0.0104621	up
CUST_143908_PI430048170	GPRIN1	2.40232	0.046333	up
CUST_81635_PI430048170	SRPX	2.40025	0.0276971	up
CUST_127404_PI430048170	RAB15	2.40009	0.0115461	up
CUST_127833_PI430048170	GLCE	2.39974	0.0534328	up
CUST_143756_PI430048170	POMT2	2.39875	0.0827632	up
CUST_138346_PI430048170	ABCC5	2.39655	0.0938687	up
CUST_135587_PI430048170	RXFP3	2.3943	0.00130034	up
CUST_127006_PI430048170	TSNARE1	2.39424	0.0338984	up
CUST_54603_PI430048170	ZNF697	2.39162	3.04705e-06	up
CUST_133148_PI430048170	USP17L2	2.39008	1.2261e-07	up
CUST_106816_PI430048170	ARHGAP22	2.38871	0.00690093	up
CUST_145380_PI430048170	PBX1	2.38834	0.011903	up
CUST_78213_PI430048170	RAPGEF5	2.38823	0.0333467	up
CUST_68797_PI430048170	ABCA7	2.38819	0.00010075	up
CUST_73699_PI430048170	IFT80	2.38719	0.0266254	up
CUST_138657_PI430048170	OLFML2B	2.38713	0.000327697	up
CUST_139137_PI430048170	PRRG4	2.38647	0.000693236	up
CUST_93357_PI430048170	C1orf61	2.38461	0.0548875	up
CUST_134999_PI430048170	HOXA2	2.38402	0.0185888	up
CUST_133906_PI430048170	RORB	2.38386	0.000632946	up
CUST_129395_PI430048170	CARD6	2.38357	0.012527	up
CUST_88874_PI430048170	EMP2	2.38268	0.0195601	up
CUST_139379_PI430048170	FAM118A	2.3821	0.0104144	up
CUST_9135_PI430048170	NPC2	2.38204	0.0494271	up
CUST_142210_PI430048170	PAPOLG	2.38071	0.0146232	up
CUST_133877_PI430048170	SRPX	2.37911	0.0125576	up
CUST_94419_PI430048170	UHRF2	2.37871	0.0234369	up
CUST_129350_PI430048170	PELI2	2.3782	0.000111589	up
CUST_139619_PI430048170	RNASE13	2.37818	0.0121236	up
CUST_132850_PI430048170	ADGRL1	2.37699	0.0127138	up
CUST_142959_PI430048170	FZD4	2.37445	0.0141219	up
CUST_142121_PI430048170	PTPN13	2.37405	0.0342744	up
CUST_129301_PI430048170	SOX9	2.37256	0.0220014	up
CUST_126096_PI430048170	ZCCHC18	2.37249	0.000798502	up
CUST_142349_PI430048170	AGPAT4	2.37214	0.0102665	up
CUST_136702_PI430048170	APP	2.3716	0.0880501	up
CUST_141127_PI430048170	PTPRM	2.3696	0.0510115	up
CUST_89038_PI430048170	CEP95	2.3684	0.0558805	up
CUST_145305_PI430048170	BNC2	2.36807	0.00441105	up
CUST_140716_PI430048170	NPC1	2.36767	0.0490516	up
CUST_134769_PI430048170	TMEM70	2.36671	0.023964	up
CUST_93284_PI430048170	NDP	2.36655	0.0749138	up
CUST_133101_PI430048170	TMEM44	2.36608	0.00625768	up
CUST_78158_PI430048170	THSD7A	2.36552	0.037583	up
CUST_133139_PI430048170	UBN2	2.36457	0.023659	up
CUST_143881_PI430048170	XPC	2.36434	0.000149749	up
CUST_74151_PI430048170	SH3TC1	2.36036	8.68313e-05	up
CUST_130909_PI430048170	PPM1L	2.35813	0.00417787	up
CUST_78405_PI430048170	CDK13	2.35634	0.0459415	up
CUST_54642_PI430048170	NBPF20	2.35592	0.0942526	up
CUST_136146_PI430048170	RERE	2.35571	0.000168962	up
CUST_41236_PI430048170	KCNIP2	2.35566	0.0352938	up
CUST_128177_PI430048170	CLEC18C	2.35544	0.0122922	up
CUST_144702_PI430048170	LOC100130705	2.35508	0.00159569	up
CUST_128816_PI430048170	ZNRF1	2.35318	0.0227981	up
CUST_140718_PI430048170	NPC2	2.35139	0.000158886	up
CUST_103389_PI430048170	AGAP9	2.35023	0.0146658	up
CUST_138481_PI430048170	CTAG1B	2.34948	0.0194916	up
CUST_145659_PI430048170	PIK3CB	2.34753	0.13812	up
CUST_143017_PI430048170	CASP3	2.34524	0.0276101	up
CUST_129849_PI430048170	KDM3A	2.34417	0.00801823	up
CUST_122355_PI430048170	COL6A1	2.34409	0.0436324	up
CUST_142953_PI430048170	ANKMY1	2.34408	0.00872235	up
CUST_126374_PI430048170	IST1	2.34387	0.00351099	up
CUST_105410_PI430048170	CDK19	2.34295	0.0262117	up
CUST_30975_PI430048170	LOC100134391	2.34122	0.00209634	up
CUST_133573_PI430048170	GPR137C	2.34087	0.0275597	up
CUST_138569_PI430048170	FAM84A	2.34067	0.0983958	up
CUST_127076_PI430048170	FGD6	2.34027	0.0353249	up
CUST_136325_PI430048170	HSPA6	2.34013	0.0106049	up
CUST_134535_PI430048170	SCAI	2.33892	0.145718	up
CUST_83175_PI430048170	DNAAF1	2.3387	0.000433033	up
CUST_135764_PI430048170	HEXDC	2.33817	0.0194429	up
CUST_131337_PI430048170	CABLES1	2.33812	0.0512617	up
CUST_140725_PI430048170	GDNF-AS1	2.33744	0.0774485	up
CUST_130089_PI430048170	AMN1	2.33714	0.00709536	up
CUST_94589_PI430048170	AMT	2.33694	5.21376e-05	up
CUST_129329_PI430048170	ICAM4	2.33551	0.00639477	up
CUST_135944_PI430048170	PRRX1	2.3347	0.047468	up
CUST_142507_PI430048170	NTRK2	2.33441	0.00147439	up
CUST_8101_PI430048170	SERINC5	2.33392	0.0704416	up
CUST_115774_PI430048170	FCHO1	2.33386	0.0223283	up
CUST_80004_PI430048170	FABP4	2.33051	0.0188183	up
CUST_128266_PI430048170	GUCY1B3	2.32897	0.00348439	up
CUST_135826_PI430048170	SARAF	2.32887	0.0209996	up
CUST_115291_PI430048170	APP	2.32684	0.0918976	up
CUST_145005_PI430048170	CTC1	2.32649	0.0384461	up
CUST_137815_PI430048170	ACADVL	2.32537	0.0655836	up
CUST_140284_PI430048170	SOHLH2	2.32453	0.116022	up
CUST_110730_PI430048170	SP110	2.32422	0.140587	up
CUST_68960_PI430048170	LGR6	2.3241	0.0892178	up
CUST_94608_PI430048170	REEP2	2.32336	0.0352658	up
CUST_132282_PI430048170	FCGRT	2.32165	0.0129446	up
CUST_145354_PI430048170	BACH2	2.32132	0.0106843	up
CUST_132911_PI430048170	NRARP	2.31989	0.059345	up
CUST_143779_PI430048170	UHRF2	2.31955	0.015975	up
CUST_75827_PI430048170	PAM	2.31763	0.00127009	up
CUST_132238_PI430048170	H3F3B	2.31614	0.00293986	up
CUST_133511_PI430048170	DFNB31	2.31607	4.01804e-05	up
CUST_53290_PI430048170	TTLL10	2.31253	0.0244519	up
CUST_138787_PI430048170	MKL2	2.31121	0.0118834	up
CUST_137806_PI430048170	KPNA4	2.31084	0.0952275	up
CUST_138558_PI430048170	RAMP3	2.31065	0.0629359	up
CUST_122923_PI430048170	CCDC50	2.30954	0.000730218	up
CUST_142444_PI430048170	DENND2A	2.30944	0.0141046	up
CUST_121789_PI430048170	PLCG1	2.30915	0.0119872	up
CUST_134603_PI430048170	ZC3H12B	2.30871	0.00860294	up
CUST_141239_PI430048170	PLEKHH2	2.30813	0.0302806	up
CUST_141437_PI430048170	CORO2B	2.30792	0.0922404	up
CUST_126794_PI430048170	TMEM242	2.30704	0.0450397	up
CUST_131688_PI430048170	RAB40AL	2.30702	0.0550378	up
CUST_134560_PI430048170	ST3GAL2	2.30556	0.0482095	up
CUST_110337_PI430048170	TMEM205	2.30344	0.115808	up
CUST_143375_PI430048170	ZMAT3	2.30303	0.000270196	up
CUST_61093_PI430048170	PAPLN	2.30204	0.0121504	up
CUST_144250_PI430048170	TRIM47	2.30196	0.0287481	up
CUST_127065_PI430048170	PER1	2.30122	0.00886161	up
CUST_145678_PI430048170	MEF2C	2.30087	0.015786	up
CUST_53558_PI430048170	NBPF3	2.29995	0.0725356	up
CUST_128576_PI430048170	LRRC37B	2.2984	0.0115204	up
CUST_132408_PI430048170	ANKRD16	2.29801	0.0190822	up
CUST_137478_PI430048170	UCP3	2.298	0.00018532	up
CUST_132046_PI430048170	ZNF736	2.295	0.136369	up
CUST_137659_PI430048170	NDRG1	2.29442	0.00145914	up
CUST_142666_PI430048170	CEP76	2.29308	0.00116322	up
CUST_110512_PI430048170	DTNB	2.29306	0.0284959	up
CUST_106121_PI430048170	TTC21A	2.29247	0.001051	up
CUST_103150_PI430048170	ABCA6	2.29215	0.0345856	up
CUST_134992_PI430048170	HOXA5	2.29196	0.0516507	up
CUST_144930_PI430048170	CPT1C	2.29152	3.73534e-07	up
CUST_105705_PI430048170	SLC31A2	2.29045	0.105129	up
CUST_116451_PI430048170	PLEKHG6	2.29021	0.00231129	up
CUST_130292_PI430048170	DIRAS3	2.2899	0.000176016	up
CUST_117773_PI430048170	MLLT6	2.2893	0.000190107	up
CUST_142117_PI430048170	CTHRC1	2.28826	0.107437	up
CUST_141412_PI430048170	GPSM1	2.28787	0.00335871	up
CUST_136237_PI430048170	CCNL2	2.28769	0.0139478	up
CUST_2832_PI430048170	ESR2	2.28749	0.113024	up
CUST_138239_PI430048170	KIF4B	2.28737	0.0161218	up
CUST_52073_PI430048170	BAALC	2.28605	0.0389875	up
CUST_145454_PI430048170	NHS	2.28589	0.0137538	up
CUST_130706_PI430048170	ARRDC3	2.28516	0.0714608	up
CUST_130525_PI430048170	MRGPRE	2.28499	0.0081364	up
CUST_133237_PI430048170	SFN	2.28447	0.123508	up
CUST_142033_PI430048170	METTL7A	2.2829	0.0531964	up
CUST_128570_PI430048170	LGALS3	2.28208	0.0138356	up
CUST_98398_PI430048170	PEG3	2.28142	0.0990681	up
CUST_71730_PI430048170	TCP10L	2.28064	0.0187172	up
CUST_131852_PI430048170	ZCCHC24	2.28047	0.0140248	up
CUST_144506_PI430048170	TM7SF2	2.27631	0.00947211	up
CUST_68124_PI430048170	EML6	2.2747	0.0332187	up
CUST_105696_PI430048170	DDR1	2.27467	0.151317	up
CUST_143345_PI430048170	ZCCHC6	2.27385	0.0870293	up
CUST_139195_PI430048170	NR1H3	2.2736	0.0439594	up
CUST_78560_PI430048170	ZNF736	2.27211	0.0826664	up
CUST_112002_PI430048170	BAALC	2.27198	0.00271622	up
CUST_130401_PI430048170	LCE3B	2.27151	0.00252891	up
CUST_130468_PI430048170	CEACAM7	2.27083	0.109551	up
CUST_66878_PI430048170	WIPF1	2.27057	0.00430556	up
CUST_133947_PI430048170	ZNF154	2.26973	0.135875	up
CUST_137388_PI430048170	AKAP13	2.26887	4.06458e-05	up
CUST_74540_PI430048170	ANTXR2	2.26848	0.000892877	up
CUST_144845_PI430048170	LAMB1	2.26762	0.000307276	up
CUST_138161_PI430048170	MAP2	2.26554	0.00372105	up
CUST_134382_PI430048170	DNAH1	2.2647	0.0844354	up
CUST_143043_PI430048170	GUCY1A2	2.26429	0.0540221	up
CUST_142463_PI430048170	CCDC146	2.26389	0.0922646	up
CUST_129845_PI430048170	SHISA8	2.26338	0.138734	up
CUST_143035_PI430048170	C2orf27A	2.26306	0.0652246	up
CUST_129808_PI430048170	POLG2	2.2621	0.0245285	up
CUST_143298_PI430048170	FRAT2	2.26185	7.69896e-08	up
CUST_55803_PI430048170	C1orf101	2.26162	0.00109137	up
CUST_129786_PI430048170	RGAG4	2.25895	0.0920164	up
CUST_143549_PI430048170	TREM2	2.25769	0.0131475	up
CUST_139532_PI430048170	STEAP2	2.2571	0.0114631	up
CUST_121095_PI430048170	KDSR	2.25683	0.0581727	up
CUST_124977_PI430048170	EGFR	2.25573	0.016158	up
CUST_143917_PI430048170	TXNDC17	2.25565	0.0123913	up
CUST_136260_PI430048170	MLLT6	2.25559	0.0443549	up
CUST_29408_PI430048170	PDP2	2.25498	0.055304	up
CUST_141275_PI430048170	ZFYVE28	2.25421	0.0191598	up
CUST_125989_PI430048170	CASK	2.25313	0.0291341	up
CUST_133125_PI430048170	FTH1	2.25245	0.0284369	up
CUST_127358_PI430048170	JAK3	2.25186	0.122939	up
CUST_138502_PI430048170	FXR1	2.2518	0.00961748	up
CUST_129701_PI430048170	SBNO1	2.2516	0.0276088	up
CUST_127328_PI430048170	ARSA	2.25002	0.00407391	up
CUST_142499_PI430048170	TESK2	2.24968	0.0174125	up
CUST_51686_PI430048170	LRCOL1	2.2462	0.0303136	up
CUST_135342_PI430048170	MRAP	2.24519	0.0857632	up
CUST_142150_PI430048170	SMAD7	2.24473	0.00311258	up
CUST_141117_PI430048170	PTPRS	2.24426	0.00805876	up
CUST_138194_PI430048170	LCT	2.24333	0.00011131	up
CUST_141288_PI430048170	ABR	2.23895	0.000480331	up
CUST_132500_PI430048170	C12orf80	2.23837	0.00854372	up
CUST_135076_PI430048170	CCL27	2.23614	0.00430321	up
CUST_134194_PI430048170	WNT5A	2.23593	0.000263043	up
CUST_59237_PI430048170	MDM2	2.23485	0.0460245	up
CUST_142970_PI430048170	SYNDIG1	2.23469	0.000103899	up
CUST_141053_PI430048170	INSR	2.23253	0.049516	up
CUST_73920_PI430048170	TMEM44	2.23193	0.015246	up
CUST_80958_PI430048170	CTSL	2.23174	0.0722772	up
CUST_95978_PI430048170	ST6GALNAC4	2.23145	0.0135253	up
CUST_112344_PI430048170	GRIN2A	2.23133	0.00417773	up
CUST_140673_PI430048170	C9orf16	2.23122	0.00385898	up
CUST_134820_PI430048170	CD9	2.23114	0.00232526	up
CUST_70254_PI430048170	OPRK1	2.23056	0.0127972	up
CUST_54682_PI430048170	NBPF12	2.23037	0.020117	up
CUST_126655_PI430048170	LRRD1	2.22904	0.0373258	up
CUST_142018_PI430048170	GSDMB	2.22884	0.114539	up
CUST_91563_PI430048170	CEP95	2.22734	0.00151116	up
CUST_130454_PI430048170	LRP3	2.2269	0.00295281	up
CUST_131005_PI430048170	DLG4	2.22574	0.115156	up
CUST_131970_PI430048170	CASK	2.22539	0.105713	up
CUST_122865_PI430048170	KPNA4	2.22354	0.0226758	up
CUST_144384_PI430048170	TRIM15	2.22349	0.0683239	up
CUST_127102_PI430048170	CEMP1	2.22317	0.0539646	up
CUST_144899_PI430048170	SEZ6L2	2.22259	0.000866646	up
CUST_100099_PI430048170	CA12	2.22119	0.135348	up
CUST_131910_PI430048170	GGA2	2.22013	0.0404697	up
CUST_127577_PI430048170	HSPA4L	2.21883	0.0124381	up
CUST_110439_PI430048170	FCGRT	2.21852	0.00455615	up
CUST_144855_PI430048170	ERMP1	2.21766	0.00356745	up
CUST_137366_PI430048170	SLC14A1	2.21656	0.0303415	up
CUST_133404_PI430048170	OTOA	2.21645	5.45024e-07	up
CUST_139255_PI430048170	AGAP4	2.21635	0.00903899	up
CUST_132889_PI430048170	MYH7	2.21611	0.144305	up
CUST_132218_PI430048170	ZBTB40	2.21489	0.0968666	up
CUST_134500_PI430048170	LOC728485	2.21476	0.0606995	up
CUST_127831_PI430048170	PRKAR2B	2.21258	0.0627211	up
CUST_31337_PI430048170	ANKRD12	2.21246	0.00333835	up
CUST_106664_PI430048170	RUNX2	2.21202	0.148976	up
CUST_130855_PI430048170	TMEM140	2.21195	0.00315457	up
CUST_145010_PI430048170	BAG1	2.21139	0.00917683	up
CUST_133103_PI430048170	CD109	2.21118	0.00633281	up
CUST_141624_PI430048170	RNF24	2.20935	0.000376542	up
CUST_53920_PI430048170	PLK3	2.20839	0.0919512	up
CUST_119751_PI430048170	FGD6	2.20793	0.121888	up
CUST_141961_PI430048170	UNCX	2.20791	0.00182733	up
CUST_143238_PI430048170	TSEN2	2.20753	0.064556	up
CUST_105295_PI430048170	LAT	2.20659	0.0513324	up
CUST_128335_PI430048170	CFP	2.20576	0.119497	up
CUST_113890_PI430048170	TDRP	2.20545	0.0249514	up
CUST_137880_PI430048170	TCF3	2.20471	0.0341886	up
CUST_140020_PI430048170	HIP1R	2.20447	0.00668893	up
CUST_32744_PI430048170	CYTH2	2.20349	0.117073	up
CUST_132809_PI430048170	UNC5B	2.20172	0.0229823	up
CUST_94233_PI430048170	RLTPR	2.20128	0.0251288	up
CUST_135264_PI430048170	OLA1	2.20053	0.0126648	up
CUST_138880_PI430048170	FAM89B	2.1991	0.00108784	up
CUST_6791_PI430048170	HSD17B7	2.19897	0.0580665	up
CUST_130886_PI430048170	NOTCH1	2.1987	0.0657099	up
CUST_133773_PI430048170	NBPF14	2.1986	0.0555114	up
CUST_133594_PI430048170	ZNF692	2.1976	0.014891	up
CUST_145606_PI430048170	EMP2	2.19578	0.152558	up
CUST_145362_PI430048170	IL4R	2.1956	0.111279	up
CUST_144465_PI430048170	RASGEF1B	2.19551	0.00395609	up
CUST_134001_PI430048170	SAT2	2.1954	0.000129541	up
CUST_137351_PI430048170	NBPF9	2.19438	0.0459383	up
CUST_8378_PI430048170	ACYP1	2.19384	0.0222432	up
CUST_144753_PI430048170	TRIM66	2.19307	0.00556336	up
CUST_128108_PI430048170	NBPF20	2.19113	0.0141493	up
CUST_143266_PI430048170	CST1	2.19092	0.0658034	up
CUST_101491_PI430048170	SLC4A2	2.18957	0.0392826	up
CUST_137342_PI430048170	GNPDA1	2.18887	0.0026567	up
CUST_139316_PI430048170	GAB2	2.18826	0.0249177	up
CUST_116476_PI430048170	TRIM29	2.18758	0.020719	up
CUST_144714_PI430048170	WIPI1	2.1868	0.0580144	up
CUST_130705_PI430048170	ARRDC2	2.18652	0.0108143	up
CUST_121991_PI430048170	COL6A3	2.18604	0.000378006	up
CUST_137655_PI430048170	BHLHB9	2.18596	0.00544897	up
CUST_128655_PI430048170	ZNF84	2.18526	0.0451218	up
CUST_139022_PI430048170	C5orf45	2.18512	0.00599011	up
CUST_58833_PI430048170	AMN1	2.18498	0.0363502	up
CUST_131214_PI430048170	ADAM32	2.1841	0.00816344	up
CUST_140605_PI430048170	UBE2I	2.18392	0.0118269	up
CUST_141142_PI430048170	ZCCHC18	2.18361	0.0495677	up
CUST_143559_PI430048170	RAG1	2.1834	0.000935807	up
CUST_116910_PI430048170	PBXIP1	2.18315	0.00141157	up
CUST_135818_PI430048170	AOC3	2.18278	0.00344266	up
CUST_143276_PI430048170	PCP4	2.18216	0.00385367	up
CUST_131972_PI430048170	PNP	2.18031	0.0583274	up
CUST_131658_PI430048170	HSPBAP1	2.18007	0.0298149	up
CUST_127821_PI430048170	ZNF365	2.18	0.0532427	up
CUST_104671_PI430048170	BAALC	2.17974	0.00909764	up
CUST_145446_PI430048170	CLTC	2.17943	0.0540683	up
CUST_135965_PI430048170	C3orf35	2.17846	0.0309946	up
CUST_140057_PI430048170	DLX4	2.17758	0.0339793	up
CUST_51440_PI430048170	EFR3B	2.17726	0.0118573	up
CUST_128423_PI430048170	NCOA3	2.17538	0.00229006	up
CUST_48215_PI430048170	CFLAR	2.17518	0.137903	up
CUST_142347_PI430048170	CHMP4C	2.17454	0.0360416	up
CUST_58841_PI430048170	KIAA1551	2.17382	0.0155785	up
CUST_136747_PI430048170	ZNF827	2.17351	0.00376698	up
CUST_144976_PI430048170	ZNF48	2.17218	0.11715	up
CUST_132707_PI430048170	HBS1L	2.17185	0.00199572	up
CUST_61238_PI430048170	C14orf159	2.1718	0.0991359	up
CUST_107712_PI430048170	ANKRD10	2.17173	0.00202503	up
CUST_125571_PI430048170	NDRG1	2.17149	0.0879988	up
CUST_133957_PI430048170	WBP5	2.17079	0.0488953	up
CUST_71108_PI430048170	DNMT3B	2.17059	0.0330084	up
CUST_132333_PI430048170	KLRG1	2.17052	0.0014085	up
CUST_55425_PI430048170	PFKFB2	2.17022	0.0135541	up
CUST_130446_PI430048170	LRP8	2.17009	0.00460177	up
CUST_144041_PI430048170	TECPR2	2.16851	0.0205964	up
CUST_143729_PI430048170	ZNF680	2.16769	0.0337691	up
CUST_61869_PI430048170	FAM227B	2.16662	0.000337705	up
CUST_140327_PI430048170	E2F6	2.16643	0.029574	up
CUST_140310_PI430048170	XPO4	2.16608	0.000591747	up
CUST_144049_PI430048170	FAM117B	2.16524	0.0680787	up
CUST_118270_PI430048170	POU3F1	2.1651	0.0656534	up
CUST_70793_PI430048170	ANO7	2.16494	0.00152602	up
CUST_90376_PI430048170	CCDC120	2.16267	0.00464423	up
CUST_143606_PI430048170	RBM33	2.16154	5.47464e-05	up
CUST_136884_PI430048170	HSF4	2.16144	0.0281528	up
CUST_131636_PI430048170	PROS1	2.1614	0.132753	up
CUST_76387_PI430048170	C5orf45	2.16074	0.00292449	up
CUST_122216_PI430048170	APP	2.16059	0.00254722	up
CUST_129221_PI430048170	ARHGAP19	2.15922	0.00397637	up
CUST_128958_PI430048170	CYP1A1	2.15879	0.13967	up
CUST_133592_PI430048170	UCP2	2.15813	0.000410114	up
CUST_57946_PI430048170	AQP11	2.15796	0.0359474	up
CUST_141976_PI430048170	ORAI2	2.15782	0.0243053	up
CUST_135239_PI430048170	CDK19	2.15769	0.00549368	up
CUST_136695_PI430048170	SESN1	2.15726	0.00696253	up
CUST_108496_PI430048170	TGFB1	2.15631	0.0121823	up
CUST_140023_PI430048170	CPZ	2.15571	0.0990565	up
CUST_144313_PI430048170	FBXL20	2.15396	0.0689806	up
CUST_140859_PI430048170	GAP43	2.15349	0.000296256	up
CUST_137538_PI430048170	EBLN2	2.15335	0.153386	up
CUST_126698_PI430048170	PKD2L2	2.15232	8.57886e-05	up
CUST_127589_PI430048170	SLC23A2	2.15192	0.035292	up
CUST_127909_PI430048170	TSPAN14	2.1515	0.0300392	up
CUST_134051_PI430048170	AGAP11	2.1511	0.0476466	up
CUST_42936_PI430048170	RAB27B	2.15085	0.0107255	up
CUST_145207_PI430048170	OR51E1	2.15075	0.0160014	up
CUST_142969_PI430048170	HIST1H2BD	2.15072	0.000169842	up
CUST_128521_PI430048170	TBX2	2.15053	0.0715082	up
CUST_128695_PI430048170	SMDT1	2.14999	0.175786	up
CUST_119203_PI430048170	PRRG4	2.1493	0.0126889	up
CUST_135304_PI430048170	SLC45A1	2.1486	0.0427527	up
CUST_145648_PI430048170	GAA	2.14754	0.00782016	up
CUST_70373_PI430048170	PGAP1	2.14743	0.125701	up
CUST_143482_PI430048170	DISP1	2.14737	0.00021561	up
CUST_68472_PI430048170	NARF	2.14463	0.013193	up
CUST_55802_PI430048170	C1orf101	2.14352	0.00661007	up
CUST_112414_PI430048170	NDRG4	2.14251	0.0617874	up
CUST_95306_PI430048170	NARF	2.14248	0.12456	up
CUST_128634_PI430048170	LY75	2.14113	0.00184108	up
CUST_62004_PI430048170	VPS13C	2.141	0.0619814	up
CUST_68158_PI430048170	TARM1	2.14091	0.0536668	up
CUST_127947_PI430048170	ZNF816-ZNF321P	2.14086	0.0234296	up
CUST_145124_PI430048170	MMP2	2.13958	0.0446943	up
CUST_128443_PI430048170	LIMD2	2.13844	0.0330092	up
CUST_118293_PI430048170	PIK3R3	2.13743	0.100178	up
CUST_103122_PI430048170	AKAP13	2.13738	0.0571681	up
CUST_68606_PI430048170	TSNAXIP1	2.13732	0.11396	up
CUST_131195_PI430048170	SOBP	2.13685	0.000331141	up
CUST_142792_PI430048170	CT62	2.1362	0.0335978	up
CUST_38415_PI430048170	EFCAB6	2.13604	0.0556216	up
CUST_144222_PI430048170	HSD11B1L	2.13602	0.125442	up
CUST_90802_PI430048170	ANKRD12	2.13552	0.0691847	up
CUST_145236_PI430048170	CMTM7	2.13541	0.10012	up
CUST_131666_PI430048170	DACT3	2.13445	0.0950518	up
CUST_142650_PI430048170	FAM60A	2.13439	0.0367021	up
CUST_91888_PI430048170	HSD17B7	2.13367	0.0165811	up
CUST_135979_PI430048170	IFI16	2.13326	0.0917747	up
CUST_144975_PI430048170	PCDHGA8	2.13274	0.105039	up
CUST_140195_PI430048170	PCCA	2.13227	0.0438386	up
CUST_127351_PI430048170	ZFYVE26	2.13211	0.0520783	up
CUST_73705_PI430048170	KPNA4	2.1313	0.00127357	up
CUST_65572_PI430048170	FNDC4	2.13102	0.00111819	up
CUST_133548_PI430048170	ST8SIA1	2.13048	0.030604	up
CUST_127580_PI430048170	HMGA2	2.13042	0.0156847	up
CUST_136285_PI430048170	JADE2	2.12973	0.00415003	up
CUST_137425_PI430048170	SLC17A5	2.12972	0.00510952	up
CUST_120958_PI430048170	NARF	2.12894	0.0187036	up
CUST_142963_PI430048170	FZD1	2.12811	0.0173178	up
CUST_137107_PI430048170	UMPS	2.12805	0.0578915	up
CUST_127756_PI430048170	LHX1	2.12565	0.0048595	up
CUST_144230_PI430048170	DTX4	2.1252	0.0113649	up
CUST_81506_PI430048170	PNPLA7	2.12496	0.0015326	up
CUST_142350_PI430048170	AGPAT6	2.12447	0.00168121	up
CUST_142088_PI430048170	HOXC12	2.12445	0.112294	up
CUST_143279_PI430048170	ERN1	2.12441	0.000819366	up
CUST_131513_PI430048170	CTSL	2.12417	0.00499242	up
CUST_113825_PI430048170	ADAM32	2.12258	0.00119317	up
CUST_80419_PI430048170	KIFC2	2.12249	0.0126266	up
CUST_133320_PI430048170	CIC	2.12117	0.0559965	up
CUST_131923_PI430048170	CCDC168	2.11972	0.000212453	up
CUST_131944_PI430048170	CMPK2	2.11965	0.060916	up
CUST_135492_PI430048170	KITLG	2.1189	0.00109096	up
CUST_134922_PI430048170	TRO	2.11848	0.0124216	up
CUST_2311_PI430048170	NBPF11	2.1171	0.0199629	up
CUST_133998_PI430048170	FOXO4	2.11559	0.122965	up
CUST_143405_PI430048170	TRIM27	2.11513	0.0397926	up
CUST_133244_PI430048170	CRHR2	2.11493	0.000279062	up
CUST_132985_PI430048170	KLF11	2.11475	0.00143034	up
CUST_144985_PI430048170	CTRB1	2.11435	0.000931759	up
CUST_131129_PI430048170	DEFB132	2.11426	0.0392354	up
CUST_138631_PI430048170	IST1	2.1141	0.00145213	up
CUST_134930_PI430048170	TTC21A	2.1139	0.0470797	up
CUST_2879_PI430048170	TRO	2.11384	0.0840232	up
CUST_138698_PI430048170	YBX2	2.1138	0.00121814	up
CUST_132403_PI430048170	FUT8	2.11155	0.000279095	up
CUST_53302_PI430048170	CCNL2	2.11138	0.0369329	up
CUST_138124_PI430048170	AGAP6	2.11093	0.0219383	up
CUST_70120_PI430048170	PRRX1	2.10925	0.00696569	up
CUST_143648_PI430048170	PNKD	2.10889	0.034233	up
CUST_140937_PI430048170	ASPSCR1	2.10872	0.000319075	up
CUST_110146_PI430048170	ARHGAP27	2.10842	0.0107216	up
CUST_111150_PI430048170	PLD1	2.10744	0.136404	up
CUST_141125_PI430048170	NBPF8	2.10649	0.00670635	up
CUST_134134_PI430048170	GLB1L2	2.10634	0.0506161	up
CUST_141459_PI430048170	CSNK1D	2.10615	0.0515016	up
CUST_142323_PI430048170	APBA1	2.10591	0.0434718	up
CUST_136527_PI430048170	MYO3B	2.10585	0.0380158	up
CUST_63978_PI430048170	RAB27B	2.10553	0.0846154	up
CUST_132595_PI430048170	TMEM87B	2.10501	0.011896	up
CUST_145034_PI430048170	SLC26A10	2.10447	0.0689386	up
CUST_37993_PI430048170	PSD3	2.10436	0.00692058	up
CUST_145723_PI430048170	DDX51	2.10374	0.000662347	up
CUST_126991_PI430048170	MAN2A2	2.10308	0.00629745	up
CUST_58554_PI430048170	VAMP1	2.10239	0.0311749	up
CUST_143759_PI430048170	MUC6	2.10119	0.0319191	up
CUST_131060_PI430048170	HNRNPU	2.10095	0.00115612	up
CUST_131964_PI430048170	KDM5C	2.1006	0.0544092	up
CUST_133680_PI430048170	EGFR	2.1006	0.0645819	up
CUST_112045_PI430048170	UHRF2	2.10049	0.0282818	up
CUST_126911_PI430048170	SYNGAP1	2.10046	0.00599785	up
CUST_137868_PI430048170	CCDC50	2.09997	0.0198165	up
CUST_101107_PI430048170	WFDC3	2.09986	0.0116417	up
CUST_145670_PI430048170	CSAD	2.09713	0.0101934	up
CUST_135302_PI430048170	SLC45A3	2.09693	0.0661532	up
CUST_126923_PI430048170	TIMP3	2.09648	0.0961588	up
CUST_106786_PI430048170	SGK1	2.09582	0.000848636	up
CUST_136669_PI430048170	AGAP4	2.09573	0.0939622	up
CUST_142274_PI430048170	ATOH8	2.0957	0.0372127	up
[truncated: 2,587 more rows]
